# Supplementary material for: Selection of Atmospheric Environmental Monitoring Sites based on Geographic Parameters Extraction of GIS and Fuzzy Matter-Element Analysis
Source: PLoS One. 2015 Apr 29;10(4):e0123766. doi: 10.1371/journal.pone.0123766 (PMC4414522; doi:10.1371/journal.pone.0123766)
Supplement: S1 Dataset — All the information of the monitoring sites in the study is available as Supporting Information files, including the sites number, Mercator coordinates, altitude, the rectangular coordinates transformed by Mercator coordinates (X, Y, Z), the rectangular coordinates after rotating the coordinates axis (X, Y, Z), latitude (E), longitude (N) and the concentration of TSP, SO2 and NOx (mg/m3). (XLS) [file pone.0123766.s001.xls]

## Sheet: Sheet1
Number	Mercator coordinates		Altitude	Rectangular coordinates transformed by Mercator coordinates (X,Y,Z)			Rectangular coordinates after rotating the coordinate axis (X,Y,Z)			Latitude(E)	Longitude(N)	TSP	SO2	NOx
1	1.12794e+06	2.52375e+06	61.197	759.532	2071.55	-24.174	2001.57	927.597	-24.174	114.106	22.7045	0.0635662	0.0135742	0.0433574
2	1.12794e+06	2.52369e+06	60.651	762.005	2011.64	-24.72	1960.97	883.495	-24.72	114.106	22.7039	0.586707	0.873417	1.1649
3	1.12799e+06	2.52387e+06	64.176	814.907	2193.85	-21.195	2127.19	974.913	-21.195	114.106	22.7055	0.586707	0.873417	1.16477
4	1.128e+06	2.52381e+06	63.53	817.381	2133.95	-21.841	2086.59	930.811	-21.841	114.106	22.705	0.578686	0.860234	1.14758
5	1.128e+06	2.52375e+06	62.468	819.855	2074.04	-22.903	2045.98	886.71	-22.903	114.106	22.7045	0.574026	0.852575	1.13759
6	1.128e+06	2.52369e+06	61.144	822.329	2014.14	-24.227	2005.38	842.608	-24.227	114.106	22.7039	0.569312	0.844826	1.12748
7	1.12805e+06	2.52405e+06	61.397	867.704	2376.05	-23.974	2293.34	1066.4	-23.974	114.107	22.7072	0.569098	0.844474	1.12702
8	1.12805e+06	2.52399e+06	64.442	870.178	2316.15	-20.929	2252.73	1022.3	-20.929	114.107	22.7066	0.560201	0.829851	1.10795
9	1.12805e+06	2.52393e+06	66.549	872.652	2256.24	-18.822	2212.13	978.199	-18.822	114.107	22.7061	0.555325	0.821838	1.0975
10	1.12806e+06	2.52387e+06	65.608	875.127	2196.34	-19.763	2171.53	934.096	-19.763	114.107	22.7055	0.555253	0.821719	1.09735
11	1.12806e+06	2.52381e+06	64.284	877.601	2136.43	-21.087	2130.92	889.994	-21.087	114.107	22.705	0.548834	0.811168	1.08358
12	1.12806e+06	2.52375e+06	62.961	880.075	2076.53	-22.41	2090.32	845.892	-22.41	114.107	22.7045	0.545194	0.805185	1.07578
13	1.12806e+06	2.52369e+06	61.637	882.549	2016.62	-23.734	2049.71	801.79	-23.734	114.107	22.7039	0.54454	0.804112	1.07438
14	1.12772e+06	2.52314e+06	53.152	543.273	1462.55	-32.219	1418.12	649.932	-32.219	114.104	22.6991	0.534082	0.786922	1.05196
15	1.12773e+06	2.52308e+06	53.622	545.745	1402.65	-31.749	1377.52	605.832	-31.749	114.104	22.6985	0.533765	0.786401	1.05128
16	1.12778e+06	2.52332e+06	51.112	596.078	1644.75	-34.259	1584.27	741.414	-34.259	114.104	22.7007	0.53253	0.784371	1.04864
17	1.12778e+06	2.52326e+06	49.802	598.55	1584.85	-35.569	1543.66	697.313	-35.569	114.104	22.7001	0.53236	0.784092	1.04827
18	1.12778e+06	2.5232e+06	50.405	601.023	1524.94	-34.966	1503.06	653.212	-34.966	114.104	22.6996	0.510919	0.748851	1.00231
19	1.12778e+06	2.52314e+06	52.429	603.495	1465.04	-32.942	1462.45	609.112	-32.942	114.104	22.6991	0.510316	0.74786	1.00102
20	1.12779e+06	2.52308e+06	51.106	605.967	1405.13	-34.265	1421.85	565.012	-34.265	114.104	22.6985	0.510166	0.747613	1.0007
21	1.12783e+06	2.52344e+06	55.07	651.354	1767.05	-30.301	1709.81	788.796	-30.301	114.105	22.7018	0.509144	0.745933	0.998505
22	1.12783e+06	2.52338e+06	52.421	653.826	1707.14	-32.95	1669.21	744.696	-32.95	114.105	22.7012	0.505919	0.740633	0.991592
23	1.12784e+06	2.52332e+06	51.112	656.299	1647.24	-34.259	1628.6	700.595	-34.259	114.105	22.7007	0.505561	0.740045	0.990825
24	1.12784e+06	2.52327e+06	49.802	658.772	1587.34	-35.569	1588	656.494	-35.569	114.105	22.7001	0.498422	0.728311	0.975522
25	1.12784e+06	2.52321e+06	50.405	661.245	1527.43	-34.966	1547.39	612.393	-34.966	114.105	22.6996	0.494181	0.721339	0.96643
26	1.12784e+06	2.52315e+06	51.151	663.717	1467.53	-34.22	1506.79	568.292	-34.22	114.105	22.6991	0.493967	0.720988	0.965971
27	1.12785e+06	2.52309e+06	52.81	666.19	1407.62	-32.561	1466.18	524.191	-32.561	114.105	22.6985	0.493181	0.719697	0.964288
28	1.12789e+06	2.52357e+06	57.51	706.732	1889.35	-27.861	1835.43	836.11	-27.861	114.105	22.7028	0.49044	0.715192	0.958412
29	1.12789e+06	2.52351e+06	56.187	709.205	1829.44	-29.184	1794.82	792.009	-29.184	114.105	22.7023	0.484156	0.704863	0.944942
30	1.12789e+06	2.52345e+06	56.419	711.678	1769.54	-28.952	1754.22	747.908	-28.952	114.105	22.7018	0.483445	0.703693	0.943416
31	1.12789e+06	2.52339e+06	53.45	714.151	1709.63	-31.921	1713.62	703.807	-31.921	114.105	22.7012	0.479845	0.697777	0.9357
32	1.1279e+06	2.52333e+06	51.112	716.624	1649.73	-34.259	1673.01	659.706	-34.259	114.105	22.7007	0.479588	0.697354	0.935148
33	1.1279e+06	2.52327e+06	49.802	719.097	1589.83	-35.569	1632.41	615.605	-35.569	114.105	22.7001	0.47956	0.697309	0.93509
34	1.1279e+06	2.52321e+06	50.405	721.57	1529.92	-34.966	1591.8	571.503	-34.966	114.105	22.6996	0.478517	0.695595	0.932853
35	1.1279e+06	2.52315e+06	50.584	724.042	1470.02	-34.787	1551.2	527.403	-34.787	114.105	22.6991	0.466393	0.675668	0.906864
36	1.12791e+06	2.52309e+06	52.339	726.515	1410.11	-33.032	1510.59	483.302	-33.032	114.105	22.6985	0.459176	0.663805	0.891393
37	1.12794e+06	2.52363e+06	59.327	764.479	1951.74	-26.044	1920.37	839.394	-26.044	114.106	22.7034	0.458742	0.663091	0.890462
38	1.12795e+06	2.52357e+06	58.003	766.952	1891.84	-27.368	1879.76	795.292	-27.368	114.106	22.7028	0.456327	0.659122	0.885286
39	1.12795e+06	2.52351e+06	57.141	769.426	1831.93	-28.23	1839.16	751.19	-28.23	114.106	22.7023	0.453393	0.6543	0.878996
40	1.12795e+06	2.52345e+06	57.768	771.899	1772.03	-27.603	1798.55	707.09	-27.603	114.106	22.7018	0.451223	0.650734	0.874345
41	1.12795e+06	2.52339e+06	54.799	774.372	1712.12	-30.572	1757.95	662.989	-30.572	114.106	22.7012	0.450055	0.648814	0.871842
42	1.12796e+06	2.52333e+06	51.831	776.845	1652.22	-33.54	1717.35	618.887	-33.54	114.106	22.7007	0.44771	0.644959	0.866814
43	1.12796e+06	2.52327e+06	49.802	779.319	1592.31	-35.569	1676.74	574.785	-35.569	114.106	22.7001	0.445761	0.641756	0.862637
44	1.12796e+06	2.52321e+06	50.168	781.792	1532.41	-35.203	1636.14	530.684	-35.203	114.106	22.6996	0.443724	0.638408	0.85827
45	1.12796e+06	2.52315e+06	50.962	784.265	1472.5	-34.409	1595.53	486.583	-34.409	114.106	22.6991	0.437007	0.627367	0.843871
46	1.12797e+06	2.52309e+06	50.351	786.738	1412.6	-35.02	1554.93	442.482	-35.02	114.106	22.6985	0.434816	0.623766	0.839174
47	1.128e+06	2.52363e+06	59.82	824.699	1954.23	-25.551	1964.7	798.576	-25.551	114.106	22.7034	0.431367	0.618099	0.831782
48	1.12801e+06	2.52357e+06	58.497	827.173	1894.32	-26.874	1924.1	754.474	-26.874	114.106	22.7028	0.427872	0.612353	0.824289
49	1.12801e+06	2.52351e+06	58.489	829.647	1834.42	-26.882	1883.49	710.372	-26.882	114.106	22.7023	0.427487	0.61172	0.823464
50	1.12801e+06	2.52345e+06	59.117	832.12	1774.51	-26.254	1842.89	666.271	-26.254	114.106	22.7018	0.427295	0.611405	0.823052
51	1.12801e+06	2.52339e+06	56.148	834.594	1714.61	-29.223	1802.29	622.169	-29.223	114.106	22.7012	0.426843	0.610663	0.822084
52	1.12802e+06	2.52333e+06	53.179	837.067	1654.7	-32.192	1761.68	578.068	-32.192	114.106	22.7007	0.42619	0.60959	0.820685
53	1.12802e+06	2.52327e+06	50.211	839.541	1594.8	-35.16	1721.08	533.966	-35.16	114.106	22.7001	0.425208	0.607976	0.81858
54	1.12802e+06	2.52321e+06	49.586	842.014	1534.89	-35.785	1680.47	489.865	-35.785	114.106	22.6996	0.423935	0.605883	0.81585
55	1.12802e+06	2.52315e+06	49.043	844.487	1474.99	-36.328	1639.87	445.764	-36.328	114.106	22.6991	0.420939	0.600959	0.809429
56	1.12803e+06	2.52309e+06	48.956	846.956	1415.19	-36.415	1599.34	401.744	-36.415	114.106	22.6985	0.41516	0.591459	0.797039
57	1.12806e+06	2.52363e+06	60.313	885.023	1956.72	-25.058	2009.11	757.688	-25.058	114.107	22.7034	0.414813	0.590889	0.796295
58	1.12807e+06	2.52357e+06	58.99	887.497	1896.81	-26.381	1968.51	713.586	-26.381	114.107	22.7028	0.414513	0.590397	0.795654
59	1.12807e+06	2.52351e+06	59.838	889.971	1836.91	-25.533	1927.9	669.484	-25.533	114.107	22.7023	0.410595	0.583956	0.787253
60	1.12807e+06	2.52345e+06	60.466	892.444	1777	-24.905	1887.3	625.383	-24.905	114.107	22.7018	0.408581	0.580647	0.782937
61	1.12807e+06	2.52339e+06	57.497	894.918	1717.1	-27.874	1846.7	581.281	-27.874	114.107	22.7012	0.40722	0.57841	0.78002
62	1.12808e+06	2.52334e+06	54.528	897.387	1657.3	-30.843	1806.17	537.261	-30.843	114.107	22.7007	0.402796	0.571138	0.770536
63	1.12808e+06	2.52328e+06	51.56	899.861	1597.4	-33.811	1765.56	493.159	-33.811	114.107	22.7002	0.402542	0.570721	0.769992
64	1.12808e+06	2.52322e+06	49.602	902.335	1537.49	-35.769	1724.96	449.057	-35.769	114.107	22.6996	0.401578	0.569136	0.767926
65	1.12808e+06	2.52316e+06	48.759	904.808	1477.59	-36.612	1684.35	404.956	-36.612	114.107	22.6991	0.401536	0.569068	0.767836
66	1.12809e+06	2.5231e+06	48.672	907.282	1417.68	-36.699	1643.75	360.854	-36.699	114.107	22.6985	0.400372	0.567153	0.765339
67	1.1275e+06	2.52259e+06	61.05	324.519	913.471	-24.321	875.259	416.389	-24.321	114.101	22.6942	0.396186	0.560275	0.756368
68	1.12751e+06	2.52253e+06	62.259	326.99	853.566	-23.112	834.653	372.289	-23.112	114.101	22.6937	0.392163	0.553661	0.747743
69	1.12751e+06	2.52247e+06	63.071	329.46	793.662	-22.3	794.047	328.191	-22.3	114.101	22.6931	0.388523	0.547679	0.73994
70	1.12756e+06	2.52271e+06	59.337	379.801	1035.76	-26.034	1000.8	463.766	-26.034	114.102	22.6953	0.387678	0.546289	0.738128
71	1.12756e+06	2.52265e+06	60.546	382.272	975.859	-24.825	960.199	419.666	-24.825	114.102	22.6948	0.386818	0.544877	0.736286
72	1.12756e+06	2.52259e+06	61.755	384.743	915.955	-23.616	919.593	375.567	-23.616	114.102	22.6942	0.385685	0.543015	0.733858
73	1.12757e+06	2.52253e+06	62.964	387.214	856.05	-22.407	878.988	331.467	-22.407	114.102	22.6937	0.385335	0.542439	0.733107
74	1.12757e+06	2.52247e+06	63.284	389.685	796.145	-22.087	838.382	287.367	-22.087	114.102	22.6931	0.379537	0.53291	0.720678
75	1.12762e+06	2.52284e+06	59.593	435.083	1158.06	-25.778	1126.35	511.143	-25.778	114.102	22.6964	0.377345	0.529307	0.71598
76	1.12762e+06	2.52278e+06	58.832	437.554	1098.15	-26.539	1085.74	467.043	-26.539	114.102	22.6958	0.376526	0.52796	0.714222
77	1.12762e+06	2.52272e+06	60.041	440.025	1038.25	-25.33	1045.14	422.944	-25.33	114.102	22.6953	0.373058	0.522261	0.70679
78	1.12762e+06	2.52266e+06	61.25	442.496	978.343	-24.121	1004.53	378.844	-24.121	114.102	22.6948	0.371204	0.519214	0.702816
79	1.12762e+06	2.5226e+06	62.459	444.967	918.439	-22.912	963.928	334.745	-22.912	114.102	22.6942	0.37091	0.518729	0.702184
80	1.12763e+06	2.52254e+06	63.497	447.438	858.534	-21.874	923.322	290.645	-21.874	114.102	22.6937	0.368499	0.514767	0.697016
81	1.12763e+06	2.52248e+06	63.497	449.909	798.63	-21.874	882.717	246.546	-21.874	114.102	22.6931	0.367082	0.512438	0.69398
82	1.12767e+06	2.52302e+06	56.916	487.891	1340.26	-28.455	1292.5	602.622	-28.455	114.103	22.698	0.366953	0.512225	0.693702
83	1.12767e+06	2.52296e+06	61.992	490.363	1280.35	-23.379	1251.89	558.522	-23.379	114.103	22.6975	0.366285	0.511128	0.692271
84	1.12767e+06	2.5229e+06	66.445	492.834	1220.45	-18.926	1211.29	514.422	-18.926	114.103	22.6969	0.362568	0.505019	0.684303
85	1.12768e+06	2.52284e+06	71.154	495.306	1160.54	-14.217	1170.68	470.322	-14.217	114.103	22.6964	0.360726	0.501991	0.680354
86	1.12768e+06	2.52278e+06	68.167	497.777	1100.64	-17.204	1130.08	426.222	-17.204	114.103	22.6958	0.35941	0.499829	0.677534
87	1.12768e+06	2.52272e+06	60.745	500.249	1040.73	-24.626	1089.47	382.121	-24.626	114.103	22.6953	0.358057	0.497604	0.674632
88	1.12768e+06	2.52266e+06	61.954	502.72	980.828	-23.417	1048.87	338.022	-23.417	114.103	22.6948	0.35709	0.496015	0.67256
89	1.12769e+06	2.5226e+06	63.163	505.192	920.923	-22.208	1008.26	293.922	-22.208	114.103	22.6942	0.355949	0.49414	0.670115
90	1.12769e+06	2.52254e+06	63.71	507.663	861.018	-21.661	967.657	249.822	-21.661	114.103	22.6937	0.354852	0.492336	0.667762
91	1.12769e+06	2.52248e+06	63.71	510.134	801.114	-21.661	927.052	205.723	-21.661	114.103	22.6931	0.352303	0.488148	0.662299
92	1.12773e+06	2.52302e+06	56.357	548.217	1342.74	-29.014	1336.91	561.731	-29.014	114.104	22.698	0.351457	0.486756	0.660485
93	1.12773e+06	2.52296e+06	61.745	550.689	1282.84	-23.626	1296.31	517.631	-23.626	114.104	22.6975	0.351237	0.486395	0.660014
94	1.12773e+06	2.5229e+06	66.198	553.161	1222.94	-19.173	1255.7	473.531	-19.173	114.104	22.6969	0.350843	0.485747	0.659168
95	1.12774e+06	2.52284e+06	72.779	555.632	1163.03	-12.592	1215.09	429.431	-12.592	114.104	22.6964	0.349063	0.482822	0.655353
96	1.12774e+06	2.52278e+06	75.959	558.104	1103.13	-9.412	1174.49	385.331	-9.412	114.104	22.6958	0.348371	0.481684	0.653869
97	1.12774e+06	2.52272e+06	74.565	560.576	1043.22	-10.806	1133.88	341.23	-10.806	114.104	22.6953	0.348204	0.48141	0.653512
98	1.12774e+06	2.52266e+06	68.624	563.047	983.317	-16.747	1093.28	297.131	-16.747	114.104	22.6948	0.346312	0.4783	0.649456
99	1.12775e+06	2.5226e+06	64.667	565.519	923.412	-20.704	1052.67	253.03	-20.704	114.104	22.6942	0.346193	0.478104	0.6492
100	1.12775e+06	2.52254e+06	62.966	567.991	863.507	-22.405	1012.07	208.93	-22.405	114.104	22.6937	0.342515	0.472059	0.641316
101	1.12775e+06	2.52248e+06	62.178	570.462	803.603	-23.193	971.464	164.831	-23.193	114.104	22.6931	0.341928	0.471095	0.640059
102	1.12779e+06	2.52302e+06	56.365	608.439	1345.23	-29.006	1381.24	520.911	-29.006	114.104	22.698	0.341423	0.470264	0.638976
103	1.12779e+06	2.52296e+06	59.114	610.912	1285.33	-26.257	1340.64	476.81	-26.257	114.104	22.6975	0.341203	0.469903	0.638505
104	1.12779e+06	2.5229e+06	64.881	613.384	1225.42	-20.49	1300.04	432.71	-20.49	114.104	22.6969	0.338426	0.465339	0.632552
105	1.1278e+06	2.52284e+06	70.194	615.856	1165.52	-15.177	1259.43	388.61	-15.177	114.104	22.6964	0.338201	0.464969	0.632069
106	1.1278e+06	2.52278e+06	72.551	618.328	1105.61	-12.82	1218.82	344.509	-12.82	114.104	22.6958	0.336296	0.461837	0.627985
107	1.1278e+06	2.52272e+06	69.284	620.8	1045.71	-16.087	1178.22	300.409	-16.087	114.104	22.6953	0.335785	0.460997	0.62689
108	1.1278e+06	2.52266e+06	66.231	623.272	985.802	-19.14	1137.62	256.309	-19.14	114.104	22.6948	0.334848	0.459458	0.624882
109	1.12781e+06	2.5226e+06	64.052	625.743	925.897	-21.319	1097.01	212.209	-21.319	114.104	22.6942	0.332534	0.455655	0.619922
110	1.12781e+06	2.52254e+06	63.815	628.215	865.992	-21.556	1056.4	168.108	-21.556	114.104	22.6937	0.331814	0.454471	0.618378
111	1.12781e+06	2.52248e+06	63.815	630.687	806.087	-21.556	1015.8	124.008	-21.556	114.104	22.6931	0.330774	0.452761	0.616148
112	1.12785e+06	2.52303e+06	55.716	668.662	1347.72	-29.655	1425.58	480.091	-29.655	114.105	22.698	0.327896	0.448031	0.609978
113	1.12785e+06	2.52297e+06	55.973	671.134	1287.81	-29.398	1384.97	435.991	-29.398	114.105	22.6975	0.325799	0.444585	0.605485
114	1.12785e+06	2.52291e+06	61.474	673.607	1227.91	-23.897	1344.37	391.889	-23.897	114.105	22.6969	0.325746	0.444497	0.60537
115	1.12786e+06	2.52285e+06	66.787	676.079	1168	-18.584	1303.76	347.789	-18.584	114.105	22.6964	0.324325	0.442162	0.602325
116	1.12786e+06	2.52279e+06	67.535	678.551	1108.1	-17.836	1263.16	303.688	-17.836	114.105	22.6958	0.320887	0.436511	0.594954
117	1.12786e+06	2.52273e+06	65.427	681.024	1048.19	-19.944	1222.56	259.588	-19.944	114.105	22.6953	0.320856	0.43646	0.594888
118	1.12786e+06	2.52267e+06	63.463	683.496	988.287	-21.908	1181.95	215.487	-21.908	114.105	22.6948	0.319871	0.434841	0.592776
119	1.12787e+06	2.52261e+06	64.175	685.968	928.382	-21.196	1141.35	171.387	-21.196	114.105	22.6942	0.31883	0.43313	0.590545
120	1.12787e+06	2.52255e+06	63.791	688.44	868.477	-21.58	1100.74	127.286	-21.58	114.105	22.6937	0.318138	0.431992	0.589061
121	1.12787e+06	2.52249e+06	62.963	690.912	808.572	-22.408	1060.14	83.1856	-22.408	114.105	22.6931	0.315124	0.42704	0.582602
122	1.12791e+06	2.52303e+06	55.583	728.885	1350.2	-29.788	1469.91	439.27	-29.788	114.105	22.698	0.314373	0.425805	0.580991
123	1.12791e+06	2.52297e+06	53.528	731.357	1290.3	-31.843	1429.31	395.17	-31.843	114.105	22.6975	0.313624	0.424574	0.579386
124	1.12791e+06	2.52291e+06	58.066	733.83	1230.39	-27.305	1388.7	351.069	-27.305	114.105	22.6969	0.312454	0.42265	0.576876
125	1.12792e+06	2.52285e+06	63.379	736.303	1170.49	-21.992	1348.1	306.968	-21.992	114.105	22.6964	0.311852	0.421661	0.575587
126	1.12792e+06	2.52279e+06	62.56	738.775	1110.58	-22.811	1307.5	262.868	-22.811	114.105	22.6958	0.311091	0.420411	0.573957
127	1.12792e+06	2.52273e+06	62.658	741.247	1050.68	-22.713	1266.89	218.767	-22.713	114.105	22.6953	0.310831	0.419983	0.573399
128	1.12792e+06	2.52267e+06	60.695	743.72	990.772	-24.676	1226.29	174.666	-24.676	114.105	22.6948	0.309122	0.417175	0.569736
129	1.12793e+06	2.52261e+06	63.536	746.192	930.867	-21.835	1185.68	130.565	-21.835	114.105	22.6942	0.308872	0.416764	0.5692
130	1.12793e+06	2.52255e+06	64.473	748.66	871.074	-20.898	1145.15	86.5467	-20.898	114.105	22.6937	0.308032	0.415382	0.567398
131	1.12793e+06	2.52249e+06	63.53	751.132	811.169	-21.841	1104.55	42.4462	-21.841	114.105	22.6931	0.305463	0.41116	0.561891
132	1.12797e+06	2.52303e+06	55.45	789.211	1352.69	-29.921	1514.32	398.38	-29.921	114.106	22.698	0.304214	0.409107	0.559213
133	1.12797e+06	2.52297e+06	51.824	791.684	1292.79	-33.547	1473.72	354.28	-33.547	114.106	22.6975	0.303416	0.407796	0.557504
134	1.12797e+06	2.52291e+06	55.754	794.156	1232.88	-29.617	1433.12	310.179	-29.617	114.106	22.6969	0.303325	0.407647	0.557309
135	1.12798e+06	2.52285e+06	59.972	796.629	1172.98	-25.399	1392.51	266.078	-25.399	114.106	22.6964	0.30174	0.405041	0.553912
136	1.12798e+06	2.52279e+06	59.792	799.097	1113.18	-25.579	1351.98	222.059	-25.579	114.106	22.6958	0.300554	0.403091	0.551368
137	1.12798e+06	2.52273e+06	59.89	801.57	1053.28	-25.481	1311.38	177.958	-25.481	114.106	22.6953	0.300152	0.40243	0.550506
138	1.12798e+06	2.52267e+06	58.967	804.043	993.373	-26.404	1270.77	133.856	-26.404	114.106	22.6948	0.299315	0.401055	0.548713
139	1.12799e+06	2.52261e+06	62.897	806.515	933.468	-22.474	1230.17	89.7558	-22.474	114.106	22.6942	0.299061	0.400637	0.548168
140	1.12799e+06	2.52255e+06	65.154	808.988	873.563	-20.217	1189.56	45.6545	-20.217	114.106	22.6937	0.298282	0.399357	0.546498
141	1.12799e+06	2.52249e+06	64.211	811.46	813.659	-21.16	1148.96	1.55469	-21.16	114.106	22.6931	0.297416	0.397935	0.544643
142	1.12803e+06	2.52303e+06	55.317	849.429	1355.29	-30.054	1558.74	357.643	-30.054	114.106	22.698	0.297171	0.39753	0.544116
143	1.12803e+06	2.52297e+06	51.441	851.902	1295.38	-33.93	1518.13	313.542	-33.93	114.106	22.6975	0.297049	0.397331	0.543856
144	1.12803e+06	2.52291e+06	55.371	854.375	1235.48	-30	1477.53	269.441	-30	114.106	22.6969	0.295323	0.394494	0.540156
145	1.12804e+06	2.52285e+06	56.235	856.848	1175.57	-29.136	1436.92	225.339	-29.136	114.106	22.6964	0.291458	0.388141	0.531869
146	1.12804e+06	2.52279e+06	56.759	859.321	1115.67	-28.612	1396.32	181.238	-28.612	114.106	22.6958	0.291009	0.387402	0.530907
147	1.12804e+06	2.52273e+06	57.122	861.794	1055.76	-28.249	1355.71	137.137	-28.249	114.106	22.6953	0.289259	0.384526	0.527156
148	1.12804e+06	2.52267e+06	58.328	864.267	995.859	-27.043	1315.11	93.0355	-27.043	114.106	22.6948	0.288915	0.383961	0.526419
149	1.12805e+06	2.52261e+06	62.257	866.74	935.954	-23.114	1274.5	48.9343	-23.114	114.106	22.6942	0.288048	0.382537	0.524561
150	1.12805e+06	2.52255e+06	65.836	869.212	876.049	-19.535	1233.9	4.83376	-19.535	114.106	22.6937	0.287046	0.380889	0.522412
151	1.12805e+06	2.52249e+06	63.385	871.685	816.144	-21.986	1193.3	-39.2675	-21.986	114.106	22.6931	0.286634	0.380212	0.521529
152	1.12809e+06	2.52304e+06	55.184	909.652	1357.78	-30.187	1603.07	316.823	-30.187	114.107	22.698	0.286434	0.379884	0.521101
153	1.12809e+06	2.52298e+06	51.441	912.125	1297.87	-33.93	1562.47	272.722	-33.93	114.107	22.6975	0.28542	0.378217	0.518927
154	1.12809e+06	2.52292e+06	52.02	914.599	1237.96	-33.351	1521.86	228.62	-33.351	114.107	22.6969	0.285318	0.37805	0.518709
155	1.1281e+06	2.52286e+06	52.624	917.072	1178.06	-32.747	1481.26	184.519	-32.747	114.107	22.6964	0.28503	0.377575	0.51809
156	1.1281e+06	2.5228e+06	53.859	919.545	1118.15	-31.512	1440.65	140.417	-31.512	114.107	22.6958	0.284811	0.377216	0.517621
157	1.1281e+06	2.52274e+06	55.094	922.018	1058.25	-30.277	1400.05	96.316	-30.277	114.107	22.6953	0.284654	0.376958	0.517286
158	1.1281e+06	2.52268e+06	57.433	924.491	998.345	-27.938	1359.45	52.2148	-27.938	114.107	22.6948	0.283975	0.375841	0.515829
159	1.12811e+06	2.52262e+06	61.363	926.964	938.44	-24.008	1318.84	8.11353	-24.008	114.107	22.6942	0.282895	0.374067	0.513515
160	1.12811e+06	2.52256e+06	64.043	929.437	878.535	-21.328	1278.24	-35.9877	-21.328	114.107	22.6937	0.282886	0.374053	0.513496
161	1.12811e+06	2.5225e+06	63.158	931.91	818.63	-22.213	1237.63	-80.089	-22.213	114.107	22.6931	0.281248	0.37136	0.509985
162	1.12729e+06	2.52198e+06	65.672	108.213	304.49	-19.699	291.781	138.768	-19.699	114.099	22.6888	0.281041	0.371019	0.509539
163	1.12729e+06	2.52192e+06	66.746	110.682	244.585	-18.625	251.174	94.6694	-18.625	114.099	22.6883	0.278708	0.367185	0.504539
164	1.12729e+06	2.52186e+06	71.937	113.151	184.681	-13.434	210.567	50.5717	-13.434	114.099	22.6878	0.277604	0.36537	0.502172
165	1.12734e+06	2.5221e+06	67.59	163.501	426.781	-17.781	417.329	186.139	-17.781	114.099	22.6899	0.276059	0.36283	0.49886
166	1.12735e+06	2.52204e+06	66.524	165.97	366.877	-18.847	376.723	142.041	-18.847	114.099	22.6894	0.275314	0.361607	0.497264
167	1.12735e+06	2.52198e+06	66.524	168.44	306.972	-18.847	336.116	97.9421	-18.847	114.099	22.6888	0.274345	0.360013	0.495185
168	1.12735e+06	2.52192e+06	65.946	170.909	247.068	-19.425	295.51	53.8444	-19.425	114.099	22.6883	0.27408	0.359578	0.494618
169	1.12735e+06	2.52186e+06	67.897	173.378	187.164	-17.474	254.903	9.7467	-17.474	114.099	22.6878	0.273597	0.358784	0.493583
170	1.1274e+06	2.52229e+06	68.201	216.318	608.977	-17.17	583.484	277.61	-17.17	114.1	22.6915	0.273219	0.358164	0.492773
171	1.1274e+06	2.52223e+06	68.729	218.787	549.073	-16.642	542.877	233.512	-16.642	114.1	22.691	0.272804	0.35748	0.491882
172	1.1274e+06	2.52217e+06	68.394	221.257	489.168	-16.977	502.27	189.413	-16.977	114.1	22.6904	0.272	0.356159	0.490159
173	1.1274e+06	2.52211e+06	67.608	223.727	429.264	-17.763	461.665	145.315	-17.763	114.1	22.6899	0.271757	0.35576	0.489638
174	1.12741e+06	2.52205e+06	66.693	226.197	369.359	-18.678	421.058	101.216	-18.678	114.1	22.6894	0.271165	0.354787	0.48837
175	1.12741e+06	2.52199e+06	66.064	228.666	309.455	-19.307	380.452	57.1178	-19.307	114.1	22.6888	0.268873	0.35102	0.483456
176	1.12741e+06	2.52193e+06	65.896	231.136	249.551	-19.475	339.846	13.0194	-19.475	114.1	22.6883	0.268271	0.350031	0.482166
177	1.12741e+06	2.52187e+06	64.865	233.605	189.646	-20.506	299.238	-31.079	-20.506	114.1	22.6878	0.267896	0.349414	0.481362
178	1.12745e+06	2.52241e+06	62.858	271.603	731.269	-22.513	709.031	324.984	-22.513	114.101	22.6926	0.266752	0.347534	0.47891
179	1.12745e+06	2.52235e+06	67.925	274.073	671.365	-17.446	668.425	280.885	-17.446	114.101	22.6921	0.266063	0.346402	0.477434
180	1.12746e+06	2.52229e+06	67.925	276.543	611.46	-17.446	627.818	236.786	-17.446	114.101	22.6915	0.265622	0.345677	0.476488
181	1.12746e+06	2.52223e+06	67.452	279.013	551.556	-17.919	587.212	192.688	-17.919	114.101	22.691	0.264833	0.34438	0.474796
182	1.12746e+06	2.52217e+06	67.925	281.483	491.651	-17.446	546.606	148.589	-17.446	114.101	22.6904	0.264786	0.344303	0.474696
183	1.12746e+06	2.52211e+06	67.609	283.953	431.747	-17.762	506	104.49	-17.762	114.101	22.6899	0.263749	0.342599	0.472473
184	1.12747e+06	2.52205e+06	66.57	286.423	371.842	-18.801	465.393	60.3912	-18.801	114.101	22.6894	0.262658	0.340805	0.470135
185	1.12747e+06	2.52199e+06	65.553	288.893	311.938	-19.818	424.788	16.2928	-19.818	114.101	22.6888	0.262259	0.340149	0.469278
186	1.12747e+06	2.52193e+06	65.1	291.362	252.033	-20.271	384.18	-27.8056	-20.271	114.101	22.6883	0.262029	0.339771	0.468786
187	1.12747e+06	2.52187e+06	63.162	293.832	192.129	-22.209	343.574	-71.904	-22.209	114.101	22.6878	0.261254	0.338497	0.467124
188	1.12751e+06	2.52241e+06	63.097	331.931	733.757	-22.274	753.441	284.091	-22.274	114.101	22.6926	0.260303	0.336935	0.465086
189	1.12751e+06	2.52235e+06	67.073	334.401	673.853	-18.298	712.836	239.993	-18.298	114.101	22.6921	0.260139	0.336665	0.464735
190	1.12752e+06	2.52229e+06	66.963	336.871	613.948	-18.408	672.229	195.893	-18.408	114.101	22.6915	0.260127	0.336646	0.464709
191	1.12752e+06	2.52223e+06	66.177	339.342	554.044	-19.194	631.624	151.794	-19.194	114.101	22.691	0.260069	0.336549	0.464583
192	1.12752e+06	2.52217e+06	66.757	341.812	494.139	-18.614	591.017	107.695	-18.614	114.101	22.6904	0.259928	0.336318	0.464283
193	1.12752e+06	2.52211e+06	67.074	344.282	434.234	-18.297	550.411	63.5961	-18.297	114.101	22.6899	0.258908	0.334641	0.462095
194	1.12753e+06	2.52205e+06	66.569	346.752	374.33	-18.802	509.805	19.4976	-18.802	114.101	22.6894	0.258758	0.334394	0.461773
195	1.12753e+06	2.52199e+06	65.035	349.222	314.425	-20.336	469.198	-24.6015	-20.336	114.101	22.6888	0.256921	0.331375	0.457835
196	1.12753e+06	2.52193e+06	64.249	351.692	254.521	-21.122	428.593	-68.6999	-21.122	114.101	22.6883	0.256479	0.330649	0.456888
197	1.12753e+06	2.52187e+06	62.247	354.162	194.616	-23.124	387.986	-112.799	-23.124	114.101	22.6878	0.2558	0.329532	0.455432
198	1.12757e+06	2.52241e+06	63.375	392.155	736.241	-21.996	797.776	243.269	-21.996	114.102	22.6926	0.255216	0.328573	0.454181
199	1.12757e+06	2.52235e+06	66.401	394.626	676.336	-18.97	757.17	199.169	-18.97	114.102	22.6921	0.25404	0.32664	0.451659
200	1.12758e+06	2.52229e+06	66.648	397.097	616.432	-18.723	716.565	155.07	-18.723	114.102	22.6915	0.252299	0.323779	0.447929
201	1.12758e+06	2.52223e+06	66.177	399.567	556.527	-19.194	675.958	110.971	-19.194	114.102	22.691	0.251983	0.323259	0.44725
202	1.12758e+06	2.52217e+06	66.648	402.038	496.623	-18.723	635.353	66.8716	-18.723	114.102	22.6904	0.251785	0.322935	0.446827
203	1.12758e+06	2.52211e+06	66.488	404.508	436.718	-18.883	594.747	22.7725	-18.883	114.102	22.6899	0.249577	0.319305	0.442094
204	1.12759e+06	2.52205e+06	65.717	406.979	376.813	-19.654	554.141	-21.3274	-19.654	114.102	22.6894	0.24948	0.319145	0.441884
205	1.12759e+06	2.52199e+06	64.609	409.449	316.909	-20.762	513.535	-65.4258	-20.762	114.102	22.6888	0.248784	0.318002	0.440394
206	1.12759e+06	2.52193e+06	63.148	411.919	257.004	-22.223	472.929	-109.525	-22.223	114.102	22.6883	0.248534	0.317591	0.439858
207	1.12759e+06	2.52187e+06	61.046	414.389	197.1	-24.325	432.323	-153.623	-24.325	114.102	22.6878	0.248433	0.317424	0.439641
208	1.12763e+06	2.52242e+06	63.653	452.38	738.725	-21.718	842.111	202.446	-21.718	114.102	22.6926	0.248371	0.317322	0.439508
209	1.12763e+06	2.52236e+06	66.222	454.851	678.82	-19.149	801.505	158.346	-19.149	114.102	22.6921	0.2473	0.315562	0.437212
210	1.12764e+06	2.5223e+06	66.222	457.322	618.916	-19.149	760.9	114.247	-19.149	114.102	22.6915	0.246747	0.314654	0.436027
211	1.12764e+06	2.52224e+06	66.177	459.793	559.011	-19.194	720.294	70.1471	-19.194	114.102	22.691	0.245574	0.312725	0.433512
212	1.12764e+06	2.52218e+06	66.029	462.264	499.106	-19.342	679.689	26.0473	-19.342	114.102	22.6904	0.244987	0.31176	0.432253
213	1.12764e+06	2.52212e+06	65.637	464.734	439.202	-19.734	639.083	-18.0511	-19.734	114.102	22.6899	0.244743	0.311359	0.431731
214	1.12765e+06	2.52206e+06	64.969	467.205	379.297	-20.402	598.477	-62.151	-20.402	114.102	22.6894	0.244374	0.310753	0.43094
215	1.12765e+06	2.522e+06	63.442	469.675	319.393	-21.929	557.871	-106.249	-21.929	114.102	22.6888	0.243659	0.309578	0.429407
216	1.12765e+06	2.52194e+06	61.871	472.146	259.488	-23.5	517.265	-150.349	-23.5	114.102	22.6883	0.242911	0.308349	0.427804
217	1.12765e+06	2.52188e+06	60.762	474.616	199.583	-24.609	476.659	-194.448	-24.609	114.102	22.6878	0.242393	0.307497	0.426693
218	1.12769e+06	2.52242e+06	63.931	512.605	741.209	-21.44	886.446	161.623	-21.44	114.103	22.6926	0.241894	0.306676	0.425623
219	1.1277e+06	2.52236e+06	64.637	515.076	681.304	-20.734	845.841	117.523	-20.734	114.103	22.6921	0.241686	0.306335	0.425178
220	1.1277e+06	2.5223e+06	64.409	517.548	621.4	-20.962	805.236	73.4234	-20.962	114.103	22.6915	0.240055	0.303655	0.421682
221	1.1277e+06	2.52224e+06	65.59	520.019	561.495	-19.781	764.63	29.3235	-19.781	114.103	22.691	0.239668	0.303018	0.420852
222	1.1277e+06	2.52218e+06	65.626	522.49	501.59	-19.745	724.025	-14.7763	-19.745	114.103	22.6904	0.238812	0.301611	0.419017
223	1.1277e+06	2.52212e+06	65.34	524.96	441.686	-20.031	683.419	-58.8747	-20.031	114.103	22.6899	0.238571	0.301216	0.418501
224	1.12771e+06	2.52206e+06	64.653	527.431	381.781	-20.718	642.813	-102.975	-20.718	114.103	22.6894	0.238505	0.301107	0.418359
225	1.12771e+06	2.522e+06	63.343	529.902	321.876	-22.028	602.207	-147.074	-22.028	114.103	22.6888	0.237968	0.300224	0.417207
226	1.12771e+06	2.52194e+06	61.98	532.373	261.972	-23.391	561.602	-191.174	-23.391	114.103	22.6883	0.237578	0.299584	0.416373
227	1.12771e+06	2.52188e+06	60.478	534.843	202.067	-24.893	520.995	-235.273	-24.893	114.103	22.6878	0.236818	0.298333	0.414742
228	1.12775e+06	2.52242e+06	64.209	572.83	743.694	-21.162	930.782	120.801	-21.162	114.104	22.6926	0.236483	0.297784	0.414025
229	1.12776e+06	2.52236e+06	62.933	575.302	683.789	-22.438	890.177	76.7003	-22.438	114.104	22.6921	0.236305	0.297491	0.413644
230	1.12776e+06	2.5223e+06	63.406	577.773	623.884	-21.965	849.571	32.6005	-21.965	114.104	22.6915	0.236045	0.297064	0.413087
231	1.12776e+06	2.52224e+06	65.164	580.244	563.98	-20.207	808.966	-11.4986	-20.207	114.104	22.691	0.235596	0.296325	0.412122
232	1.12776e+06	2.52218e+06	65.2	582.715	504.075	-20.171	768.361	-55.5985	-20.171	114.104	22.6904	0.234634	0.294745	0.410062
233	1.12777e+06	2.52212e+06	64.519	585.187	444.17	-20.852	727.755	-99.699	-20.852	114.104	22.6899	0.234248	0.294109	0.409233
234	1.12777e+06	2.52206e+06	63.031	587.658	384.265	-22.34	687.15	-143.799	-22.34	114.104	22.6894	0.234143	0.293936	0.409008
235	1.12777e+06	2.522e+06	61.721	590.129	324.361	-23.65	646.544	-187.898	-23.65	114.104	22.6888	0.232651	0.291484	0.40581
236	1.12777e+06	2.52194e+06	60.509	592.6	264.456	-24.862	605.939	-231.998	-24.862	114.104	22.6883	0.232556	0.291329	0.405606
237	1.12778e+06	2.52188e+06	61.284	595.071	204.551	-24.087	565.333	-276.098	-24.087	114.104	22.6878	0.232101	0.290581	0.404631
238	1.12781e+06	2.52242e+06	62.795	633.159	746.183	-22.576	975.195	79.908	-22.576	114.104	22.6926	0.231804	0.290092	0.403994
239	1.12782e+06	2.52236e+06	62.653	635.63	686.278	-22.718	934.589	35.8081	-22.718	114.104	22.6921	0.230677	0.28824	0.401578
240	1.12782e+06	2.5223e+06	62.948	638.102	626.373	-22.423	893.984	-8.2924	-22.423	114.104	22.6915	0.230432	0.287837	0.401053
241	1.12782e+06	2.52224e+06	64.481	640.573	566.468	-20.89	853.378	-52.3922	-20.89	114.104	22.691	0.230132	0.287345	0.400411
242	1.12782e+06	2.52218e+06	63.324	643.045	506.564	-22.047	812.774	-96.4921	-22.047	114.104	22.6904	0.229666	0.286579	0.399411
243	1.12783e+06	2.52212e+06	61.752	645.516	446.659	-23.619	772.168	-140.592	-23.619	114.104	22.6899	0.229475	0.286265	0.399003
244	1.12783e+06	2.52206e+06	61.064	647.987	386.754	-24.307	731.562	-184.692	-24.307	114.104	22.6894	0.229146	0.285724	0.398297
245	1.12783e+06	2.522e+06	61.85	650.459	326.849	-23.521	690.957	-228.792	-23.521	114.104	22.6888	0.229104	0.285655	0.398207
246	1.12783e+06	2.52194e+06	62.802	652.925	267.056	-22.569	650.427	-272.809	-22.569	114.104	22.6883	0.228995	0.285477	0.397974
247	1.12784e+06	2.52188e+06	63.07	655.396	207.151	-22.301	609.821	-316.909	-22.301	114.104	22.6878	0.228949	0.285401	0.397875
248	1.12787e+06	2.52243e+06	62.156	693.384	748.668	-23.215	1019.53	39.0858	-23.215	114.105	22.6926	0.228604	0.284833	0.397135
249	1.12788e+06	2.52237e+06	62.926	695.855	688.763	-22.445	978.925	-5.01404	-22.445	114.105	22.6921	0.228525	0.284703	0.396965
250	1.12788e+06	2.52231e+06	62.664	698.327	628.858	-22.707	938.32	-49.1146	-22.707	114.105	22.6915	0.228339	0.284398	0.396568
251	1.12788e+06	2.52225e+06	63.204	700.794	569.064	-22.167	897.79	-93.1331	-22.167	114.105	22.691	0.228261	0.28427	0.3964
252	1.12788e+06	2.52219e+06	62.046	703.266	509.16	-23.325	857.185	-137.233	-23.325	114.105	22.6904	0.227711	0.283365	0.39522
253	1.12789e+06	2.52213e+06	60.761	705.738	449.255	-24.61	816.58	-181.333	-24.61	114.105	22.6899	0.227232	0.282578	0.394194
254	1.12789e+06	2.52207e+06	60.445	708.209	389.35	-24.926	775.974	-225.433	-24.926	114.105	22.6894	0.226898	0.282029	0.393478
255	1.12789e+06	2.52201e+06	61.623	710.681	329.445	-23.748	735.369	-269.534	-23.748	114.105	22.6888	0.226742	0.281773	0.393144
256	1.12789e+06	2.52195e+06	62.802	713.152	269.54	-22.569	694.763	-313.634	-22.569	114.105	22.6883	0.2264	0.281211	0.392411
257	1.1279e+06	2.52189e+06	63.55	715.624	209.636	-21.821	654.159	-357.734	-21.821	114.105	22.6878	0.225254	0.279327	0.389955
258	1.12793e+06	2.52243e+06	61.517	753.604	751.264	-23.854	1063.94	-1.65438	-23.854	114.105	22.6926	0.224473	0.278043	0.388279
259	1.12794e+06	2.52237e+06	62.112	756.076	691.359	-23.259	1023.34	-45.7549	-23.259	114.105	22.6921	0.223807	0.276949	0.386852
260	1.12794e+06	2.52231e+06	62.112	758.548	631.454	-23.259	982.731	-89.8555	-23.259	114.105	22.6915	0.223752	0.276859	0.386735
261	1.12794e+06	2.52225e+06	62.112	761.02	571.549	-23.259	942.126	-133.956	-23.259	114.105	22.691	0.223265	0.276059	0.385691
262	1.12794e+06	2.52219e+06	61.686	763.492	511.645	-23.685	901.522	-178.056	-23.685	114.105	22.6904	0.222786	0.275271	0.384664
263	1.12795e+06	2.52213e+06	61.293	765.964	451.74	-24.078	860.917	-222.156	-24.078	114.105	22.6899	0.221815	0.273674	0.382582
264	1.12795e+06	2.52207e+06	60.523	768.436	391.835	-24.848	820.312	-266.257	-24.848	114.105	22.6894	0.221539	0.273221	0.381991
265	1.12795e+06	2.52201e+06	61.535	770.908	331.93	-23.836	779.706	-310.357	-23.836	114.105	22.6888	0.221269	0.272777	0.381411
266	1.12795e+06	2.52195e+06	62.793	773.379	272.025	-22.578	739.101	-354.457	-22.578	114.105	22.6883	0.220832	0.27206	0.380476
267	1.12796e+06	2.52189e+06	63.459	775.851	212.12	-21.912	698.495	-398.558	-21.912	114.105	22.6878	0.220301	0.271186	0.379337
268	1.12799e+06	2.52243e+06	60.879	813.829	753.749	-24.492	1108.28	-42.4766	-24.492	114.106	22.6926	0.220134	0.270911	0.378978
269	1.128e+06	2.52237e+06	59.641	816.302	693.845	-25.73	1067.67	-86.5771	-25.73	114.106	22.6921	0.220002	0.270695	0.378696
270	1.128e+06	2.52231e+06	59.884	818.774	633.94	-25.487	1027.07	-130.678	-25.487	114.106	22.6915	0.219944	0.270599	0.378571
271	1.128e+06	2.52225e+06	60.347	821.246	574.035	-25.024	986.464	-174.778	-25.024	114.106	22.691	0.219708	0.270212	0.378066
272	1.128e+06	2.52219e+06	61.26	823.718	514.13	-24.111	945.859	-218.879	-24.111	114.106	22.6904	0.219286	0.269517	0.37716
273	1.12801e+06	2.52213e+06	61.26	826.19	454.225	-24.111	905.253	-262.979	-24.111	114.106	22.6899	0.219261	0.269477	0.377107
274	1.12801e+06	2.52207e+06	61.068	828.663	394.32	-24.303	864.649	-307.081	-24.303	114.106	22.6894	0.218387	0.26804	0.375233
275	1.12801e+06	2.52201e+06	61.365	831.135	334.415	-24.006	824.044	-351.181	-24.006	114.106	22.6888	0.217183	0.266062	0.372654
276	1.12801e+06	2.52195e+06	62.938	833.606	274.51	-22.433	783.438	-395.281	-22.433	114.106	22.6883	0.216976	0.26572	0.372208
277	1.12802e+06	2.52189e+06	63.02	836.078	214.605	-22.351	742.833	-439.381	-22.351	114.106	22.6878	0.216561	0.265039	0.371319
278	1.12805e+06	2.52243e+06	60.24	874.055	756.235	-25.131	1152.62	-83.2987	-25.131	114.106	22.6926	0.215829	0.263836	0.369751
279	1.12806e+06	2.52237e+06	58.079	876.527	696.33	-27.292	1112.01	-127.399	-27.292	114.106	22.6921	0.215749	0.263704	0.369578
280	1.12806e+06	2.52231e+06	57.897	879	636.425	-27.474	1071.41	-171.501	-27.474	114.106	22.6915	0.215559	0.263391	0.369171
281	1.12806e+06	2.52225e+06	58.643	881.472	576.52	-26.728	1030.8	-215.601	-26.728	114.106	22.691	0.215526	0.263338	0.369101
282	1.12806e+06	2.52219e+06	60.111	883.945	516.615	-25.26	990.196	-259.702	-25.26	114.106	22.6904	0.214453	0.261574	0.3668
283	1.12807e+06	2.52213e+06	60.408	886.417	456.71	-24.963	949.591	-303.803	-24.963	114.106	22.6899	0.213772	0.260456	0.365342
284	1.12807e+06	2.52207e+06	60.66	888.889	396.805	-24.711	908.986	-347.903	-24.711	114.106	22.6894	0.213192	0.259502	0.364098
285	1.12807e+06	2.52201e+06	61.194	891.361	336.901	-24.177	868.381	-392.003	-24.177	114.106	22.6888	0.213102	0.259354	0.363906
286	1.12807e+06	2.52195e+06	63.364	893.834	276.996	-22.007	827.777	-436.104	-22.007	114.106	22.6883	0.21278	0.258825	0.363215
287	1.12808e+06	2.52189e+06	63.446	896.306	217.091	-21.925	787.172	-480.205	-21.925	114.106	22.6878	0.212137	0.257768	0.361836
288	1.12811e+06	2.52244e+06	59.557	934.383	758.725	-25.814	1197.03	-124.19	-25.814	114.107	22.6926	0.211544	0.256794	0.360566
289	1.12812e+06	2.52238e+06	58.249	936.856	698.82	-27.122	1156.42	-168.291	-27.122	114.107	22.6921	0.211287	0.25637	0.360014
290	1.12812e+06	2.52232e+06	57.43	939.329	638.915	-27.941	1115.82	-212.393	-27.941	114.107	22.6915	0.210927	0.255779	0.359242
291	1.12812e+06	2.52226e+06	58.623	941.801	579.01	-26.748	1075.21	-256.493	-26.748	114.107	22.691	0.210822	0.255607	0.359018
292	1.12812e+06	2.5222e+06	60.418	944.274	519.105	-24.953	1034.61	-300.594	-24.953	114.107	22.6904	0.210329	0.254795	0.35796
293	1.12813e+06	2.52214e+06	60.578	946.747	459.2	-24.793	994.005	-344.696	-24.793	114.107	22.6899	0.21023	0.254633	0.357748
294	1.12813e+06	2.52208e+06	61.34	949.219	399.295	-24.031	953.399	-388.796	-24.031	114.107	22.6894	0.210157	0.254514	0.357593
295	1.12813e+06	2.52202e+06	62.453	951.692	339.39	-22.918	912.795	-432.898	-22.918	114.107	22.6888	0.208527	0.251834	0.354097
296	1.12813e+06	2.52196e+06	62.656	954.164	279.485	-22.715	872.19	-476.998	-22.715	114.107	22.6883	0.208055	0.251059	0.353086
297	1.12814e+06	2.5219e+06	62.954	956.636	219.58	-22.417	831.585	-521.099	-22.417	114.107	22.6878	0.207015	0.249349	0.350857
298	1.12712e+06	2.52156e+06	78.664	-55.291	-122.29	-6.707	-125.55	-47.3683	-6.707	114.097	22.6851	0.206657	0.24876	0.350089
299	1.12713e+06	2.5215e+06	75.855	-52.823	-182.194	-9.516	-166.157	-91.4653	-9.516	114.097	22.6845	0.206613	0.248689	0.349995
300	1.12713e+06	2.52144e+06	76.367	-50.356	-242.098	-9.004	-206.765	-135.562	-9.004	114.097	22.684	0.206292	0.248161	0.349307
301	1.12718e+06	2.52168e+06	85.371	0	0	0	0	0	0	114.098	22.6861	0.206037	0.247742	0.34876
302	1.12718e+06	2.52162e+06	79.505	2.468	-59.904	-5.866	-40.6073	-44.097	-5.866	114.098	22.6856	0.205764	0.247293	0.348175
303	1.12718e+06	2.52156e+06	74.528	4.937	-119.808	-10.843	-81.2138	-88.1947	-10.843	114.098	22.6851	0.205532	0.246911	0.347677
304	1.12719e+06	2.5215e+06	71.596	7.405	-179.713	-13.775	-121.822	-132.292	-13.775	114.098	22.6845	0.204829	0.245757	0.346171
305	1.12724e+06	2.5218e+06	68.847	55.29	122.29	-16.524	125.549	47.369	-16.524	114.098	22.6872	0.204769	0.245658	0.346043
306	1.12724e+06	2.52174e+06	84.723	57.759	62.386	-0.648	84.9425	3.27129	-0.648	114.098	22.6867	0.204572	0.245335	0.345621
307	1.12724e+06	2.52168e+06	80.687	60.227	2.482	-4.684	44.3353	-40.8257	-4.684	114.098	22.6861	0.203755	0.24399	0.343868
308	1.12724e+06	2.52162e+06	75.369	62.696	-57.422	-10.002	3.72872	-84.9234	-10.002	114.098	22.6856	0.203655	0.243827	0.343654
309	1.12725e+06	2.52156e+06	70.708	65.164	-117.327	-14.663	-36.8792	-129.021	-14.663	114.098	22.6851	0.203228	0.243125	0.342739
310	1.12725e+06	2.5215e+06	68.834	67.633	-177.231	-16.537	-77.4858	-173.119	-16.537	114.098	22.6845	0.202521	0.241963	0.341224
311	1.1273e+06	2.5218e+06	66.376	115.62	124.777	-18.995	169.961	6.474	-18.995	114.099	22.6872	0.202325	0.24164	0.340803
312	1.1273e+06	2.52174e+06	76.019	118.089	64.872	-9.352	129.353	-37.6244	-9.352	114.099	22.6867	0.20216	0.241369	0.340449
313	1.1273e+06	2.52168e+06	71.445	120.558	4.968	-13.926	88.7469	-81.7221	-13.926	114.099	22.6861	0.201855	0.240868	0.339795
314	1.1273e+06	2.52162e+06	69.857	123.027	-54.936	-15.514	48.1403	-125.82	-15.514	114.099	22.6856	0.201711	0.240631	0.339486
315	1.12731e+06	2.52156e+06	67.854	125.496	-114.841	-17.517	7.53308	-169.918	-17.517	114.099	22.6851	0.201314	0.239978	0.338635
316	1.12731e+06	2.5215e+06	66.561	127.964	-174.745	-18.81	-33.0742	-214.015	-18.81	114.099	22.6845	0.201213	0.239813	0.33842
317	1.12736e+06	2.5218e+06	64.063	175.847	127.259	-21.308	214.296	-34.3517	-21.308	114.099	22.6872	0.20109	0.239611	0.338157
318	1.12736e+06	2.52175e+06	67.775	178.317	67.355	-17.596	173.69	-78.4501	-17.596	114.099	22.6867	0.200991	0.239449	0.337944
319	1.12736e+06	2.52169e+06	66.483	180.786	7.45	-18.888	133.083	-122.549	-18.888	114.099	22.6861	0.200988	0.239443	0.337937
320	1.12736e+06	2.52163e+06	66.876	183.255	-52.454	-18.495	92.4763	-166.646	-18.495	114.099	22.6856	0.200515	0.238665	0.336922
321	1.12737e+06	2.52157e+06	65.643	185.724	-112.358	-19.728	51.8698	-210.744	-19.728	114.099	22.6851	0.199387	0.236811	0.334504
322	1.12742e+06	2.52181e+06	63.942	236.075	129.742	-21.429	258.633	-75.1774	-21.429	114.1	22.6872	0.199327	0.236713	0.334377
323	1.12742e+06	2.52175e+06	63.56	238.544	69.837	-21.811	218.025	-119.276	-21.811	114.1	22.6867	0.199318	0.236699	0.334358
324	1.12742e+06	2.52169e+06	63.953	241.013	9.933	-21.418	177.419	-163.374	-21.418	114.1	22.6861	0.199278	0.236633	0.334272
325	1.12742e+06	2.52163e+06	64.369	243.483	-49.972	-21.002	136.812	-207.473	-21.002	114.1	22.6856	0.199277	0.236631	0.334269
326	1.12743e+06	2.52157e+06	66.137	245.952	-109.876	-19.234	96.2057	-251.57	-19.234	114.1	22.6851	0.199073	0.236296	0.333833
327	1.12748e+06	2.52181e+06	63.695	296.302	132.225	-21.676	302.969	-116.002	-21.676	114.101	22.6872	0.199045	0.236249	0.333772
328	1.12748e+06	2.52175e+06	61.856	298.771	72.32	-23.515	262.361	-160.101	-23.515	114.101	22.6867	0.198722	0.235719	0.33308
329	1.12748e+06	2.52169e+06	62.305	301.241	12.416	-23.066	221.755	-204.199	-23.066	114.101	22.6861	0.198587	0.235496	0.33279
330	1.12748e+06	2.52163e+06	63.736	303.71	-47.489	-21.635	181.148	-248.298	-21.635	114.101	22.6856	0.198227	0.234906	0.33202
331	1.12754e+06	2.52181e+06	63.978	356.529	134.708	-21.393	347.305	-156.827	-21.393	114.101	22.6872	0.198115	0.234721	0.331778
332	1.12754e+06	2.52175e+06	60.241	358.999	74.803	-25.13	306.698	-200.927	-25.13	114.101	22.6867	0.197545	0.233784	0.330556
333	1.12754e+06	2.52169e+06	61.027	361.469	14.899	-24.344	266.092	-245.025	-24.344	114.101	22.6861	0.197427	0.233591	0.330304
334	1.12754e+06	2.52163e+06	63.308	363.938	-45.006	-22.063	225.485	-289.123	-22.063	114.101	22.6856	0.197059	0.232985	0.329515
335	1.1276e+06	2.52181e+06	64.262	416.859	137.195	-21.109	391.716	-197.722	-21.109	114.102	22.6872	0.196579	0.232197	0.328487
336	1.1276e+06	2.52176e+06	58.537	419.33	77.291	-26.834	351.111	-241.822	-26.834	114.102	22.6867	0.196579	0.232196	0.328485
337	1.1276e+06	2.5217e+06	59.323	421.8	17.386	-26.048	310.505	-285.921	-26.048	114.102	22.6861	0.196274	0.231694	0.327831
338	1.12766e+06	2.52182e+06	64.546	477.087	139.679	-20.825	436.054	-238.547	-20.825	114.102	22.6872	0.196118	0.231438	0.327497
339	1.12766e+06	2.52176e+06	58.945	479.557	79.774	-26.426	395.447	-282.647	-26.426	114.102	22.6867	0.195867	0.231026	0.32696
340	1.12766e+06	2.5217e+06	61.518	482.027	19.869	-23.853	354.84	-326.746	-23.853	114.102	22.6861	0.19546	0.230358	0.326088
341	1.12772e+06	2.52182e+06	64.83	537.314	142.162	-20.541	480.39	-279.372	-20.541	114.103	22.6872	0.194329	0.228499	0.323663
342	1.12772e+06	2.52176e+06	61.991	539.785	82.258	-23.38	439.784	-323.472	-23.38	114.103	22.6867	0.194307	0.228462	0.323615
343	1.12772e+06	2.5217e+06	64.618	542.255	22.353	-20.753	399.178	-367.571	-20.753	114.103	22.6861	0.194199	0.228285	0.323384
344	1.12778e+06	2.52182e+06	65.114	597.542	144.647	-20.257	524.728	-320.197	-20.257	114.104	22.6872	0.193731	0.227516	0.322382
345	1.12778e+06	2.52176e+06	64.816	600.012	84.742	-20.555	484.121	-364.296	-20.555	114.104	22.6867	0.193725	0.227506	0.322368
346	1.12784e+06	2.52182e+06	65.216	657.764	147.242	-20.155	569.139	-360.939	-20.155	114.104	22.6872	0.193659	0.227397	0.322227
347	1.12784e+06	2.52177e+06	66.25	660.235	87.337	-19.121	528.533	-405.039	-19.121	114.104	22.6867	0.193548	0.227214	0.321987
348	1.1279e+06	2.52183e+06	64.897	718.095	149.731	-20.474	613.553	-401.833	-20.474	114.105	22.6872	0.193212	0.226662	0.321267
349	1.12796e+06	2.52183e+06	64.577	778.323	152.215	-20.794	657.89	-442.658	-20.794	114.105	22.6872	0.193009	0.226329	0.320834
350	1.12859e+06	2.52552e+06	64.489	1410.95	3838.8	-20.882	3711.57	1716.49	-20.882	114.113	22.7201	0.192796	0.225978	0.320376
351	1.12865e+06	2.52564e+06	77.883	1466.2	3961.1	-7.488	3837.11	1763.89	-7.488	114.114	22.7212	0.192652	0.225742	0.320068
352	1.12865e+06	2.52558e+06	81.223	1468.68	3901.2	-4.148	3796.51	1719.79	-4.148	114.114	22.7206	0.192337	0.225224	0.319393
353	1.12865e+06	2.52552e+06	84.563	1471.16	3841.29	-0.808	3755.9	1675.68	-0.808	114.114	22.7201	0.19151	0.223864	0.317619
354	1.1287e+06	2.52582e+06	78.964	1518.98	4143.31	-6.407	4003.24	1855.4	-6.407	114.114	22.7228	0.190999	0.223025	0.316525
355	1.1287e+06	2.52576e+06	76.127	1521.46	4083.41	-9.244	3962.64	1811.3	-9.244	114.114	22.7222	0.190904	0.222869	0.316321
356	1.1287e+06	2.5257e+06	74.416	1523.94	4023.5	-10.955	3922.04	1767.19	-10.955	114.114	22.7217	0.190548	0.222283	0.315557
357	1.12871e+06	2.52564e+06	75.431	1526.42	3963.59	-9.94	3881.44	1723.08	-9.94	114.114	22.7212	0.190523	0.222243	0.315505
358	1.12871e+06	2.52558e+06	77.396	1528.9	3903.69	-7.975	3840.84	1678.98	-7.975	114.114	22.7206	0.190132	0.221601	0.314667
359	1.12871e+06	2.52552e+06	80.729	1531.38	3843.78	-4.642	3800.24	1634.87	-4.642	114.114	22.7201	0.189923	0.221256	0.314217
360	1.12875e+06	2.52594e+06	84.44	1574.34	4265.62	-0.931	4128.85	1902.73	-0.931	114.115	22.7239	0.189759	0.220987	0.313866
361	1.12876e+06	2.52588e+06	81.604	1576.82	4205.71	-3.767	4088.25	1858.63	-3.767	114.115	22.7233	0.189518	0.220591	0.31335
362	1.12876e+06	2.52582e+06	78.767	1579.3	4145.81	-6.604	4047.65	1814.52	-6.604	114.115	22.7228	0.188888	0.219555	0.311998
363	1.12876e+06	2.52576e+06	75.93	1581.78	4085.9	-9.441	4007.05	1770.42	-9.441	114.115	22.7222	0.188429	0.218801	0.311015
364	1.12876e+06	2.5257e+06	73.99	1584.26	4025.99	-11.381	3966.45	1726.31	-11.381	114.115	22.7217	0.188223	0.218462	0.310573
365	1.12877e+06	2.52564e+06	73.088	1586.73	3966.09	-12.283	3925.85	1682.2	-12.283	114.115	22.7212	0.188095	0.218252	0.3103
366	1.12877e+06	2.52558e+06	75.052	1589.21	3906.18	-10.319	3885.24	1638.1	-10.319	114.115	22.7206	0.187797	0.217762	0.309661
367	1.12877e+06	2.52552e+06	77.017	1591.69	3846.28	-8.354	3844.64	1593.99	-8.354	114.115	22.7201	0.187702	0.217605	0.309456
368	1.12881e+06	2.52607e+06	89.917	1629.59	4387.92	4.546	4254.38	1950.14	4.546	114.115	22.7249	0.187677	0.217565	0.309404
369	1.12881e+06	2.52601e+06	87.08	1632.07	4328.02	1.709	4213.78	1906.03	1.709	114.115	22.7244	0.187384	0.217083	0.308775
370	1.12881e+06	2.52595e+06	84.243	1634.55	4268.11	-1.128	4173.18	1861.93	-1.128	114.115	22.7239	0.187165	0.216724	0.308307
371	1.12882e+06	2.52589e+06	81.407	1637.03	4208.2	-3.964	4132.58	1817.82	-3.964	114.115	22.7233	0.187127	0.216661	0.308225
372	1.12882e+06	2.52583e+06	78.57	1639.51	4148.3	-6.801	4091.98	1773.71	-6.801	114.115	22.7228	0.187097	0.216612	0.30816
373	1.12882e+06	2.52577e+06	75.733	1641.99	4088.39	-9.638	4051.38	1729.61	-9.638	114.115	22.7222	0.186716	0.215986	0.307344
374	1.12882e+06	2.52571e+06	73.564	1644.47	4028.49	-11.807	4010.78	1685.5	-11.807	114.115	22.7217	0.186356	0.215394	0.306572
375	1.12883e+06	2.52565e+06	71.992	1646.95	3968.58	-13.379	3970.18	1641.4	-13.379	114.115	22.7212	0.186327	0.215345	0.306509
376	1.12883e+06	2.52559e+06	72.709	1649.43	3908.68	-12.662	3929.58	1597.29	-12.662	114.115	22.7206	0.185934	0.214699	0.305666
377	1.12883e+06	2.52553e+06	74.674	1651.9	3848.77	-10.697	3888.98	1553.18	-10.697	114.115	22.7201	0.185415	0.213847	0.304554
378	1.12887e+06	2.52601e+06	86.883	1692.39	4330.51	1.512	4258.19	1865.15	1.512	114.116	22.7244	0.184913	0.213022	0.303478
379	1.12887e+06	2.52595e+06	84.046	1694.87	4270.61	-1.325	4217.59	1821.05	-1.325	114.116	22.7239	0.183745	0.211103	0.300975
380	1.12888e+06	2.52589e+06	81.209	1697.35	4210.7	-4.162	4176.99	1776.94	-4.162	114.116	22.7233	0.183603	0.210868	0.300669
381	1.12888e+06	2.52583e+06	78.373	1699.83	4150.79	-6.998	4136.39	1732.84	-6.998	114.116	22.7228	0.183577	0.210826	0.300614
382	1.12888e+06	2.52577e+06	75.536	1702.3	4090.89	-9.835	4095.79	1688.73	-9.835	114.116	22.7222	0.183571	0.210815	0.300601
383	1.12888e+06	2.52571e+06	73.138	1704.78	4030.98	-12.233	4055.19	1644.62	-12.233	114.116	22.7217	0.183461	0.210636	0.300366
384	1.12889e+06	2.52565e+06	71.566	1707.16	3971.07	-13.805	4014.51	1600.59	-13.805	114.116	22.7212	0.183392	0.210522	0.300218
385	1.12889e+06	2.52559e+06	70.366	1709.64	3911.17	-15.005	3973.91	1556.48	-15.005	114.116	22.7206	0.183154	0.210131	0.299709
386	1.12889e+06	2.52553e+06	72.331	1712.12	3851.26	-13.04	3933.31	1512.37	-13.04	114.116	22.7201	0.183148	0.210121	0.299695
387	1.12893e+06	2.52601e+06	86.686	1752.6	4333	1.315	4302.52	1824.35	1.315	114.116	22.7244	0.182798	0.209545	0.298944
388	1.12894e+06	2.52595e+06	83.849	1755.08	4273.1	-1.522	4261.92	1780.24	-1.522	114.116	22.7239	0.182252	0.208648	0.297774
389	1.12894e+06	2.52589e+06	81.012	1757.56	4213.19	-4.359	4221.32	1736.13	-4.359	114.116	22.7233	0.181844	0.207978	0.296901
390	1.12894e+06	2.52583e+06	78.176	1760.04	4153.29	-7.195	4180.72	1692.03	-7.195	114.116	22.7228	0.181841	0.207972	0.296893
391	1.12894e+06	2.52577e+06	75.339	1762.52	4093.38	-10.032	4140.12	1647.92	-10.032	114.116	22.7222	0.181559	0.207509	0.296288
392	1.12894e+06	2.52571e+06	72.712	1765	4033.47	-12.659	4099.52	1603.81	-12.659	114.116	22.7217	0.181043	0.206661	0.295182
393	1.12895e+06	2.52565e+06	71.141	1767.48	3973.57	-14.23	4058.92	1559.71	-14.23	114.116	22.7212	0.18068	0.206065	0.294405
394	1.12895e+06	2.52559e+06	69.569	1769.96	3913.66	-15.802	4018.32	1515.6	-15.802	114.116	22.7206	0.180484	0.205743	0.293985
395	1.12895e+06	2.52553e+06	69.988	1772.44	3853.76	-15.383	3977.72	1471.49	-15.383	114.116	22.7201	0.180348	0.205519	0.293694
396	1.129e+06	2.52595e+06	83.652	1815.29	4275.59	-1.719	4306.25	1739.43	-1.719	114.117	22.7239	0.180118	0.20514	0.293199
397	1.129e+06	2.52589e+06	80.815	1817.77	4215.69	-4.556	4265.65	1695.33	-4.556	114.117	22.7233	0.180077	0.205074	0.293113
398	1.129e+06	2.52583e+06	77.978	1820.25	4155.78	-7.393	4225.05	1651.22	-7.393	114.117	22.7228	0.18003	0.204996	0.293011
399	1.129e+06	2.52577e+06	75.142	1822.73	4095.87	-10.229	4184.45	1607.11	-10.229	114.117	22.7222	0.180012	0.204967	0.292973
400	1.12901e+06	2.52571e+06	72.305	1825.21	4035.97	-13.066	4143.85	1563.01	-13.066	114.117	22.7217	0.179886	0.204759	0.292702
401	1.12901e+06	2.52565e+06	70.715	1827.69	3976.06	-14.656	4103.25	1518.9	-14.656	114.117	22.7212	0.179801	0.204619	0.29252
402	1.12901e+06	2.52559e+06	69.143	1830.17	3916.16	-16.228	4062.65	1474.79	-16.228	114.117	22.7206	0.179244	0.203704	0.291325
403	1.12901e+06	2.52553e+06	67.645	1832.65	3856.25	-17.726	4022.05	1430.69	-17.726	114.117	22.7201	0.178861	0.203075	0.290506
404	1.12906e+06	2.52596e+06	83.455	1875.61	4278.09	-1.916	4350.66	1698.56	-1.916	114.118	22.7239	0.178797	0.202969	0.290368
405	1.12906e+06	2.5259e+06	80.618	1878.09	4218.18	-4.753	4310.06	1654.45	-4.753	114.118	22.7233	0.17875	0.202892	0.290267
406	1.12906e+06	2.52584e+06	77.781	1880.57	4158.28	-7.59	4269.46	1610.34	-7.59	114.118	22.7228	0.17868	0.202778	0.290118
407	1.12906e+06	2.52578e+06	74.944	1883.05	4098.37	-10.427	4228.86	1566.23	-10.427	114.118	22.7222	0.178659	0.202743	0.290073
408	1.12907e+06	2.52572e+06	72.108	1885.53	4038.47	-13.263	4188.26	1522.13	-13.263	114.118	22.7217	0.178337	0.202213	0.289382
409	1.12907e+06	2.52566e+06	70.289	1888.01	3978.56	-15.082	4147.66	1478.02	-15.082	114.118	22.7212	0.178004	0.201665	0.288667
410	1.12907e+06	2.5256e+06	68.717	1890.49	3918.65	-16.654	4107.06	1433.91	-16.654	114.118	22.7206	0.177694	0.201157	0.288004
411	1.12907e+06	2.52554e+06	67.146	1892.97	3858.75	-18.225	4066.46	1389.81	-18.225	114.118	22.7201	0.177502	0.200841	0.287592
412	1.12912e+06	2.5259e+06	80.421	1938.3	4220.68	-4.95	4354.39	1613.64	-4.95	114.118	22.7233	0.177319	0.200541	0.287201
413	1.12912e+06	2.52584e+06	77.584	1940.78	4160.77	-7.787	4313.79	1569.53	-7.787	114.118	22.7228	0.177133	0.200235	0.286802
414	1.12912e+06	2.52578e+06	74.747	1943.26	4100.86	-10.624	4273.19	1525.43	-10.624	114.118	22.7222	0.176783	0.19966	0.286051
415	1.12913e+06	2.52572e+06	71.911	1945.74	4040.96	-13.46	4232.59	1481.32	-13.46	114.118	22.7217	0.176617	0.199386	0.285694
416	1.12913e+06	2.52566e+06	69.863	1948.22	3981.05	-15.508	4192	1437.21	-15.508	114.118	22.7212	0.176375	0.198988	0.285176
417	1.12913e+06	2.5256e+06	68.291	1950.7	3921.15	-17.08	4151.4	1393.11	-17.08	114.118	22.7206	0.176358	0.198961	0.28514
418	1.12913e+06	2.52554e+06	66.72	1953.18	3861.24	-18.651	4110.79	1349	-18.651	114.118	22.7201	0.176337	0.198926	0.285094
419	1.12837e+06	2.52491e+06	72.505	1194.66	3229.78	-12.866	3128.07	1438.83	-12.866	114.111	22.7147	0.176304	0.198872	0.285024
420	1.12843e+06	2.52509e+06	72.236	1247.54	3411.99	-13.135	3294.29	1530.26	-13.135	114.111	22.7163	0.175909	0.198222	0.284177
421	1.12843e+06	2.52503e+06	72.955	1250.02	3352.08	-12.416	3253.69	1486.16	-12.416	114.111	22.7158	0.175735	0.197937	0.283804
422	1.12843e+06	2.52497e+06	73.673	1252.5	3292.18	-11.698	3213.09	1442.05	-11.698	114.111	22.7152	0.175719	0.19791	0.28377
423	1.12843e+06	2.52491e+06	72.313	1254.97	3232.27	-13.058	3172.48	1397.95	-13.058	114.111	22.7147	0.175361	0.197323	0.283004
424	1.12848e+06	2.52521e+06	71.671	1302.81	3534.29	-13.7	3419.82	1577.66	-13.7	114.112	22.7174	0.175021	0.196763	0.282274
425	1.12849e+06	2.52515e+06	72.39	1305.28	3474.38	-12.981	3379.22	1533.55	-12.981	114.112	22.7169	0.174511	0.195926	0.281181
426	1.12849e+06	2.52509e+06	73.109	1307.76	3414.48	-12.262	3338.62	1489.45	-12.262	114.112	22.7163	0.174012	0.195105	0.280111
427	1.12849e+06	2.52503e+06	73.827	1310.24	3354.57	-11.544	3298.02	1445.35	-11.544	114.112	22.7158	0.173951	0.195005	0.279981
428	1.12849e+06	2.52497e+06	74.546	1312.71	3294.67	-10.825	3257.42	1401.24	-10.825	114.112	22.7152	0.17375	0.194674	0.279548
429	1.1285e+06	2.52491e+06	71.438	1315.19	3234.76	-13.933	3216.82	1357.14	-13.933	114.112	22.7147	0.173417	0.194127	0.278836
430	1.12854e+06	2.52533e+06	93.318	1358.06	3656.59	7.947	3545.36	1625.06	7.947	114.112	22.7185	0.173135	0.193663	0.27823
431	1.12854e+06	2.52527e+06	84.364	1360.54	3596.68	-1.007	3504.76	1580.95	-1.007	114.112	22.7179	0.172779	0.193078	0.277467
432	1.12854e+06	2.52521e+06	69.826	1363.02	3536.78	-15.545	3464.16	1536.85	-15.545	114.112	22.7174	0.172656	0.192876	0.277204
433	1.12855e+06	2.52515e+06	71.912	1365.5	3476.87	-13.459	3423.56	1492.74	-13.459	114.112	22.7169	0.172603	0.192788	0.27709
434	1.12855e+06	2.52509e+06	74.348	1367.97	3416.97	-11.023	3382.95	1448.64	-11.023	114.112	22.7163	0.172389	0.192437	0.276632
435	1.12855e+06	2.52503e+06	74.998	1370.45	3357.06	-10.373	3342.35	1404.53	-10.373	114.112	22.7158	0.172128	0.192009	0.276073
436	1.12855e+06	2.52497e+06	74.78	1372.93	3297.16	-10.591	3301.75	1360.43	-10.591	114.112	22.7152	0.171854	0.191558	0.275485
437	1.12856e+06	2.52491e+06	74.562	1375.41	3237.25	-10.809	3261.15	1316.33	-10.809	114.112	22.7147	0.171684	0.191279	0.275121
438	1.12859e+06	2.52546e+06	86.582	1413.42	3778.89	1.211	3670.97	1672.39	1.211	114.113	22.7196	0.171642	0.19121	0.275031
439	1.1286e+06	2.5254e+06	89.728	1415.9	3718.99	4.357	3630.37	1628.28	4.357	114.113	22.719	0.171472	0.190931	0.274667
440	1.1286e+06	2.52534e+06	87.567	1418.38	3659.08	2.196	3589.77	1584.18	2.196	114.113	22.7185	0.171137	0.19038	0.273949
441	1.1286e+06	2.52528e+06	81.6	1420.86	3599.18	-3.771	3549.17	1540.07	-3.771	114.113	22.7179	0.171034	0.19021	0.273727
442	1.1286e+06	2.52522e+06	74.822	1423.34	3539.27	-10.549	3508.57	1495.97	-10.549	114.113	22.7174	0.170765	0.189768	0.273151
443	1.12861e+06	2.52516e+06	70.719	1425.82	3479.37	-14.652	3467.96	1451.86	-14.652	114.113	22.7169	0.170693	0.18965	0.272996
444	1.12861e+06	2.5251e+06	73.155	1428.29	3419.46	-12.216	3427.36	1407.76	-12.216	114.113	22.7163	0.170427	0.189213	0.272426
445	1.12861e+06	2.52504e+06	75.591	1430.77	3359.56	-9.78	3386.76	1363.65	-9.78	114.113	22.7158	0.170262	0.188941	0.272072
446	1.12861e+06	2.52498e+06	77.904	1433.25	3299.65	-7.467	3346.16	1319.55	-7.467	114.113	22.7152	0.170203	0.188845	0.271947
447	1.12862e+06	2.52492e+06	77.685	1435.72	3239.75	-7.686	3305.56	1275.44	-7.686	114.113	22.7147	0.169923	0.188385	0.271347
448	1.12865e+06	2.52546e+06	86.139	1473.64	3781.39	0.768	3715.3	1631.58	0.768	114.114	22.7196	0.169545	0.187762	0.270535
449	1.12866e+06	2.5254e+06	83.978	1476.12	3721.48	-1.393	3674.7	1587.47	-1.393	114.114	22.719	0.169499	0.187688	0.270438
450	1.12866e+06	2.52534e+06	81.817	1478.6	3661.57	-3.554	3634.1	1543.37	-3.554	114.114	22.7185	0.169385	0.1875	0.270193
451	1.12866e+06	2.52528e+06	75.85	1481.07	3601.67	-9.521	3593.5	1499.26	-9.521	114.114	22.7179	0.169245	0.187269	0.269891
452	1.12866e+06	2.52522e+06	69.218	1483.55	3541.76	-16.153	3552.9	1455.16	-16.153	114.114	22.7174	0.169138	0.187093	0.269662
453	1.12867e+06	2.52516e+06	75.4	1486.03	3481.86	-9.971	3512.3	1411.05	-9.971	114.114	22.7169	0.169007	0.186879	0.269382
454	1.12867e+06	2.5251e+06	78.282	1488.51	3421.95	-7.089	3471.7	1366.95	-7.089	114.114	22.7163	0.168479	0.18601	0.26825
455	1.12867e+06	2.52504e+06	78.731	1490.99	3362.05	-6.64	3431.1	1322.84	-6.64	114.114	22.7158	0.168158	0.185483	0.267562
456	1.12867e+06	2.52498e+06	79.18	1493.46	3302.14	-6.191	3390.49	1278.74	-6.191	114.114	22.7152	0.16807	0.185338	0.267373
457	1.12868e+06	2.52492e+06	79.629	1495.94	3242.24	-5.742	3349.89	1234.63	-5.742	114.114	22.7147	0.167671	0.184683	0.266518
458	1.12871e+06	2.52546e+06	84.058	1533.85	3783.88	-1.313	3759.64	1590.77	-1.313	114.114	22.7196	0.167443	0.184308	0.266029
459	1.12872e+06	2.5254e+06	78.227	1536.33	3723.97	-7.144	3719.03	1546.66	-7.144	114.114	22.719	0.167286	0.18405	0.265693
460	1.12872e+06	2.52534e+06	76.066	1538.81	3664.07	-9.305	3678.43	1502.56	-9.305	114.114	22.7185	0.167028	0.183627	0.265141
461	1.12872e+06	2.52528e+06	70.1	1541.29	3604.16	-15.271	3637.83	1458.45	-15.271	114.114	22.7179	0.166986	0.183556	0.265049
462	1.12872e+06	2.52522e+06	69.01	1543.77	3544.26	-16.361	3597.23	1414.35	-16.361	114.114	22.7174	0.166928	0.183461	0.264924
463	1.12873e+06	2.52516e+06	78.126	1546.24	3484.35	-7.245	3556.63	1370.24	-7.245	114.114	22.7169	0.166872	0.18337	0.264806
464	1.12873e+06	2.5251e+06	85.706	1548.72	3424.44	0.335	3516.03	1326.13	0.335	114.114	22.7163	0.166838	0.183314	0.264733
465	1.12873e+06	2.52504e+06	86.155	1551.2	3364.54	0.784	3475.43	1282.03	0.784	114.114	22.7158	0.166622	0.182959	0.26427
466	1.12873e+06	2.52498e+06	82.428	1553.68	3304.63	-2.943	3434.83	1237.92	-2.943	114.114	22.7152	0.166601	0.182924	0.264225
467	1.12874e+06	2.52492e+06	78.499	1556.16	3244.73	-6.872	3394.22	1193.82	-6.872	114.114	22.7147	0.1665	0.182758	0.264008
468	1.12877e+06	2.52546e+06	80.93	1594.17	3786.37	-4.441	3804.04	1549.89	-4.441	114.115	22.7196	0.166493	0.182747	0.263994
469	1.12878e+06	2.5254e+06	77.604	1596.65	3726.47	-7.767	3763.44	1505.78	-7.767	114.115	22.719	0.166317	0.182457	0.263615
470	1.12878e+06	2.52534e+06	70.316	1599.13	3666.56	-15.055	3722.84	1461.68	-15.055	114.115	22.7185	0.166139	0.182164	0.263234
471	1.12878e+06	2.52528e+06	67.864	1601.61	3606.66	-17.507	3682.24	1417.57	-17.507	114.115	22.7179	0.166102	0.182103	0.263154
472	1.12878e+06	2.52522e+06	71.735	1604.09	3546.75	-13.636	3641.64	1373.46	-13.636	114.115	22.7174	0.165923	0.18181	0.262772
473	1.12879e+06	2.52516e+06	80.629	1606.56	3486.84	-4.742	3601.04	1329.36	-4.742	114.115	22.7169	0.165778	0.181571	0.26246
474	1.12879e+06	2.5251e+06	85.2	1609.04	3426.94	-0.171	3560.44	1285.25	-0.171	114.115	22.7163	0.165375	0.180909	0.261597
475	1.12879e+06	2.52504e+06	80.092	1611.52	3367.03	-5.279	3519.84	1241.15	-5.279	114.115	22.7158	0.165268	0.180733	0.261367
476	1.12879e+06	2.52498e+06	75.613	1614	3307.13	-9.758	3479.24	1197.04	-9.758	114.115	22.7152	0.165227	0.180666	0.261279
477	1.1288e+06	2.52492e+06	71.974	1616.48	3247.22	-13.397	3438.64	1152.94	-13.397	114.115	22.7147	0.165158	0.180553	0.261132
478	1.12883e+06	2.52547e+06	74.966	1654.38	3788.86	-10.405	3848.38	1509.08	-10.405	114.115	22.7196	0.164803	0.179968	0.26037
479	1.12884e+06	2.52541e+06	77.324	1656.86	3728.96	-8.047	3807.78	1464.97	-8.047	114.115	22.719	0.164452	0.179392	0.259619
480	1.12884e+06	2.52535e+06	68.159	1659.34	3669.05	-17.212	3767.18	1420.87	-17.212	114.115	22.7185	0.164377	0.179268	0.259456
481	1.12884e+06	2.52529e+06	67.009	1661.82	3609.15	-18.362	3726.58	1376.76	-18.362	114.115	22.7179	0.163062	0.177107	0.256638
482	1.12884e+06	2.52523e+06	75.186	1664.3	3549.24	-10.185	3685.97	1332.65	-10.185	114.115	22.7174	0.163017	0.177033	0.256542
483	1.12885e+06	2.52517e+06	83.809	1666.78	3489.34	-1.562	3645.37	1288.55	-1.562	114.115	22.7169	0.162822	0.176713	0.256125
484	1.12885e+06	2.52511e+06	86.934	1669.26	3429.43	1.563	3604.77	1244.44	1.563	114.115	22.7163	0.16275	0.176595	0.25597
485	1.12885e+06	2.52505e+06	81.826	1671.74	3369.53	-3.545	3564.17	1200.34	-3.545	114.115	22.7158	0.162719	0.176544	0.255903
486	1.12885e+06	2.52499e+06	76.718	1674.21	3309.62	-8.653	3523.57	1156.23	-8.653	114.115	22.7152	0.162701	0.176513	0.255864
487	1.12886e+06	2.52493e+06	74.358	1676.69	3249.71	-11.013	3482.97	1112.13	-11.013	114.115	22.7147	0.162642	0.176417	0.255738
488	1.12889e+06	2.52547e+06	69.003	1714.6	3791.36	-16.368	3892.71	1468.27	-16.368	114.116	22.7196	0.162621	0.176382	0.255692
489	1.1289e+06	2.52541e+06	71.36	1717.08	3731.45	-14.011	3852.11	1424.16	-14.011	114.116	22.719	0.162551	0.176268	0.255543
490	1.1289e+06	2.52535e+06	66.74	1719.56	3671.55	-18.631	3811.51	1380.06	-18.631	114.116	22.7185	0.162422	0.176055	0.255266
491	1.1289e+06	2.52529e+06	66.53	1722.04	3611.64	-18.841	3770.91	1335.95	-18.841	114.116	22.7179	0.162413	0.176041	0.255247
492	1.1289e+06	2.52523e+06	77.433	1724.51	3551.73	-7.938	3730.31	1291.84	-7.938	114.116	22.7174	0.162391	0.176004	0.2552
493	1.12891e+06	2.52517e+06	88.337	1726.99	3491.83	2.966	3689.71	1247.74	2.966	114.116	22.7169	0.162331	0.175906	0.255071
494	1.12891e+06	2.52511e+06	94.602	1729.47	3431.92	9.231	3649.11	1203.63	9.231	114.116	22.7163	0.162324	0.175894	0.255055
495	1.12891e+06	2.52505e+06	89.723	1731.95	3372.02	4.352	3608.51	1159.53	4.352	114.116	22.7158	0.16225	0.175773	0.254898
496	1.12891e+06	2.52499e+06	86.07	1734.43	3312.11	0.699	3567.9	1115.42	0.699	114.116	22.7152	0.162119	0.175557	0.254616
497	1.12892e+06	2.52493e+06	78.015	1736.91	3252.2	-7.356	3527.3	1071.31	-7.356	114.116	22.7147	0.162056	0.175453	0.254481
498	1.12895e+06	2.52547e+06	66.394	1774.91	3793.85	-18.977	3937.12	1427.39	-18.977	114.116	22.7196	0.162049	0.175442	0.254466
499	1.12896e+06	2.52541e+06	65.608	1777.39	3733.95	-19.763	3896.52	1383.28	-19.763	114.116	22.719	0.161801	0.175035	0.253936
500	1.12896e+06	2.52535e+06	65.321	1779.87	3674.04	-20.05	3855.92	1339.18	-20.05	114.116	22.7185	0.161732	0.174921	0.253786
501	1.12896e+06	2.52529e+06	67.56	1782.35	3614.14	-17.811	3815.32	1295.07	-17.811	114.116	22.7179	0.161309	0.174227	0.252881
502	1.12896e+06	2.52523e+06	79.917	1784.83	3554.23	-5.454	3774.72	1250.96	-5.454	114.116	22.7174	0.161286	0.174187	0.25283
503	1.12897e+06	2.52517e+06	92.816	1787.31	3494.32	7.445	3734.12	1206.86	7.445	114.116	22.7169	0.16121	0.174063	0.252668
504	1.12897e+06	2.52511e+06	99.876	1789.79	3434.42	14.505	3693.52	1162.75	14.505	114.116	22.7163	0.161186	0.174025	0.252618
505	1.12897e+06	2.52505e+06	97.518	1792.27	3374.51	12.147	3652.92	1118.65	12.147	114.116	22.7158	0.160722	0.173262	0.251623
506	1.12897e+06	2.52499e+06	90.336	1794.75	3314.61	4.965	3612.31	1074.54	4.965	114.116	22.7152	0.160698	0.173222	0.251571
507	1.12898e+06	2.52493e+06	80.906	1797.23	3254.7	-4.465	3571.71	1030.43	-4.465	114.116	22.7147	0.160226	0.172447	0.25056
508	1.12902e+06	2.52547e+06	66.366	1835.13	3796.34	-19.005	3981.45	1386.58	-19.005	114.117	22.7196	0.160167	0.172349	0.250433
509	1.12902e+06	2.52541e+06	64.881	1837.61	3736.44	-20.49	3940.85	1342.47	-20.49	114.117	22.719	0.160051	0.172159	0.250184
510	1.12902e+06	2.52535e+06	62.524	1840.09	3676.53	-22.847	3900.25	1298.37	-22.847	114.117	22.7185	0.160042	0.172143	0.250164
511	1.12902e+06	2.52529e+06	68.837	1842.57	3616.63	-16.534	3859.65	1254.26	-16.534	114.117	22.7179	0.159885	0.171886	0.249828
512	1.12902e+06	2.52523e+06	81.193	1845.05	3556.72	-4.178	3819.05	1210.15	-4.178	114.117	22.7174	0.15962	0.171449	0.249259
513	1.12903e+06	2.52517e+06	89.242	1847.53	3496.82	3.871	3778.45	1166.05	3.871	114.117	22.7169	0.159112	0.170615	0.248171
514	1.12903e+06	2.52511e+06	91.783	1850.01	3436.91	6.412	3737.85	1121.94	6.412	114.117	22.7163	0.159089	0.170577	0.248122
515	1.12903e+06	2.52505e+06	88.224	1852.49	3377.01	2.853	3697.25	1077.83	2.853	114.117	22.7158	0.158665	0.169881	0.247213
516	1.12903e+06	2.52499e+06	82.462	1854.96	3317.1	-2.909	3656.65	1033.73	-2.909	114.117	22.7152	0.158498	0.169606	0.246855
517	1.12904e+06	2.52493e+06	77.304	1857.44	3257.19	-8.067	3616.05	989.623	-8.067	114.117	22.7147	0.158491	0.169594	0.246839
518	1.12908e+06	2.52548e+06	65.535	1895.34	3798.84	-19.836	4025.79	1345.77	-19.836	114.118	22.7196	0.158489	0.169591	0.246836
519	1.12908e+06	2.52542e+06	67.374	1897.82	3738.93	-17.997	3985.19	1301.66	-17.997	114.118	22.719	0.158483	0.169582	0.246823
520	1.12908e+06	2.52536e+06	69.47	1900.3	3679.03	-15.901	3944.59	1257.56	-15.901	114.118	22.7185	0.158478	0.169573	0.246812
521	1.12908e+06	2.5253e+06	71.565	1902.78	3619.12	-13.806	3903.99	1213.45	-13.806	114.118	22.7179	0.158471	0.169561	0.246797
522	1.12909e+06	2.52524e+06	78.203	1905.26	3559.21	-7.168	3863.39	1169.34	-7.168	114.118	22.7174	0.158117	0.16898	0.246039
523	1.12909e+06	2.52518e+06	82.909	1907.74	3499.31	-2.462	3822.79	1125.24	-2.462	114.118	22.7169	0.158018	0.168816	0.245825
524	1.12909e+06	2.52512e+06	83.689	1910.22	3439.4	-1.682	3782.18	1081.13	-1.682	114.118	22.7163	0.157694	0.168285	0.245132
525	1.12909e+06	2.52506e+06	80.386	1912.7	3379.5	-4.985	3741.58	1037.02	-4.985	114.118	22.7158	0.157627	0.168174	0.244988
526	1.1291e+06	2.525e+06	78.29	1915.18	3319.59	-7.081	3700.98	992.918	-7.081	114.118	22.7152	0.157578	0.168094	0.244884
527	1.1291e+06	2.52494e+06	76.195	1917.66	3259.68	-9.176	3660.38	948.811	-9.176	114.118	22.7147	0.15754	0.16803	0.2448
528	1.12914e+06	2.52548e+06	68.902	1955.56	3801.33	-16.469	4070.12	1304.96	-16.469	114.118	22.7196	0.157336	0.167696	0.244364
529	1.12914e+06	2.52542e+06	71.363	1958.04	3741.43	-14.008	4029.52	1260.85	-14.008	114.118	22.719	0.157271	0.167589	0.244225
530	1.12914e+06	2.52536e+06	75.764	1960.52	3681.52	-9.607	3988.92	1216.75	-9.607	114.118	22.7185	0.157128	0.167354	0.243919
531	1.12914e+06	2.5253e+06	80.164	1963	3621.61	-5.207	3948.32	1172.64	-5.207	114.118	22.7179	0.157116	0.167334	0.243892
532	1.12915e+06	2.52524e+06	83.764	1965.48	3561.71	-1.607	3907.72	1128.53	-1.607	114.118	22.7174	0.156748	0.16673	0.243104
533	1.12915e+06	2.52518e+06	78.574	1967.96	3501.8	-6.797	3867.12	1084.43	-6.797	114.118	22.7169	0.156517	0.16635	0.242609
534	1.12915e+06	2.52512e+06	78.102	1970.44	3441.89	-7.269	3826.52	1040.32	-7.269	114.118	22.7163	0.155977	0.165462	0.24145
535	1.12915e+06	2.52506e+06	76.006	1972.92	3381.99	-9.365	3785.92	996.215	-9.365	114.118	22.7158	0.155901	0.165337	0.241287
536	1.12916e+06	2.525e+06	73.911	1975.4	3322.08	-11.46	3745.32	952.108	-11.46	114.118	22.7152	0.155658	0.164937	0.240766
537	1.12916e+06	2.52494e+06	73.741	1977.88	3262.18	-11.63	3704.72	908.001	-11.63	114.118	22.7147	0.155185	0.164161	0.239754
538	1.12816e+06	2.5243e+06	57.66	978.448	2620.66	-27.711	2544.57	1161.04	-27.711	114.108	22.7093	0.154873	0.163648	0.239085
539	1.12821e+06	2.52448e+06	54.67	1031.23	2802.97	-30.701	2710.78	1252.62	-30.701	114.109	22.7109	0.154727	0.163408	0.238772
540	1.12821e+06	2.52442e+06	55.892	1033.71	2743.07	-29.479	2670.18	1208.51	-29.479	114.109	22.7104	0.154644	0.163271	0.238593
541	1.12822e+06	2.52436e+06	55.106	1036.19	2683.16	-30.265	2629.58	1164.41	-30.265	114.109	22.7099	0.15459	0.163182	0.238477
542	1.12822e+06	2.5243e+06	56.808	1038.66	2623.26	-28.563	2588.98	1120.31	-28.563	114.109	22.7093	0.154583	0.16317	0.238461
543	1.12827e+06	2.5246e+06	53.094	1086.5	2925.27	-32.277	2836.32	1300.01	-32.277	114.109	22.712	0.154487	0.163013	0.238257
544	1.12827e+06	2.52454e+06	54.082	1088.98	2865.36	-31.289	2795.72	1255.91	-31.289	114.109	22.7115	0.154452	0.162956	0.238182
545	1.12827e+06	2.52448e+06	55.684	1091.45	2805.46	-29.687	2755.12	1211.8	-29.687	114.109	22.7109	0.154377	0.162832	0.23802
546	1.12827e+06	2.52442e+06	55.466	1093.93	2745.55	-29.905	2714.51	1167.7	-29.905	114.109	22.7104	0.154306	0.162715	0.237868
547	1.12828e+06	2.52436e+06	54.68	1096.4	2685.65	-30.691	2673.91	1123.6	-30.691	114.109	22.7099	0.154146	0.162453	0.237526
548	1.12828e+06	2.5243e+06	54.889	1098.88	2625.74	-30.482	2633.31	1079.49	-30.482	114.109	22.7093	0.153983	0.162186	0.237177
549	1.12832e+06	2.52479e+06	58.835	1139.39	3107.48	-26.536	3002.54	1391.44	-26.536	114.11	22.7136	0.153971	0.162165	0.237151
550	1.12832e+06	2.52473e+06	58.002	1141.87	3047.57	-27.369	2961.94	1347.33	-27.369	114.11	22.7131	0.153764	0.161825	0.236707
551	1.12832e+06	2.52467e+06	56.64	1144.35	2987.67	-28.731	2921.33	1303.23	-28.731	114.11	22.7125	0.153653	0.161642	0.236468
552	1.12833e+06	2.52461e+06	57.24	1146.82	2927.76	-28.131	2880.73	1259.13	-28.131	114.11	22.712	0.153622	0.161591	0.236402
553	1.12833e+06	2.52455e+06	58.811	1149.3	2867.86	-26.56	2840.13	1215.02	-26.56	114.11	22.7115	0.152887	0.160384	0.234827
554	1.12833e+06	2.52449e+06	59.451	1151.77	2807.95	-25.92	2799.53	1170.92	-25.92	114.11	22.7109	0.152818	0.160271	0.23468
555	1.12833e+06	2.52443e+06	58.887	1154.25	2748.05	-26.484	2758.92	1126.82	-26.484	114.11	22.7104	0.152646	0.159988	0.234311
556	1.12834e+06	2.52437e+06	57.332	1156.72	2688.14	-28.039	2718.32	1082.71	-28.039	114.11	22.7099	0.152596	0.159905	0.234204
557	1.12834e+06	2.52431e+06	55.066	1159.2	2628.24	-30.305	2677.72	1038.61	-30.305	114.11	22.7093	0.152343	0.15949	0.233662
558	1.12838e+06	2.52485e+06	59.829	1197.13	3169.87	-25.542	3087.47	1394.73	-25.542	114.111	22.7142	0.152157	0.159184	0.233263
559	1.12838e+06	2.52479e+06	60.614	1199.61	3109.97	-24.757	3046.87	1350.62	-24.757	114.111	22.7136	0.151798	0.158594	0.232493
560	1.12838e+06	2.52473e+06	61.084	1202.09	3050.06	-24.287	3006.27	1306.52	-24.287	114.111	22.7131	0.15169	0.158416	0.232262
561	1.12838e+06	2.52467e+06	60.779	1204.56	2990.16	-24.592	2965.67	1262.42	-24.592	114.111	22.7125	0.151195	0.157602	0.231199
562	1.12839e+06	2.52461e+06	62.09	1207.04	2930.25	-23.281	2925.06	1218.31	-23.281	114.111	22.712	0.151193	0.157599	0.231196
563	1.12839e+06	2.52455e+06	63.101	1209.51	2870.35	-22.27	2884.46	1174.21	-22.27	114.111	22.7115	0.151048	0.157361	0.230885
564	1.12839e+06	2.52449e+06	63.284	1211.99	2810.44	-22.087	2843.86	1130.1	-22.087	114.111	22.7109	0.151027	0.157326	0.230839
565	1.12839e+06	2.52443e+06	62.553	1214.47	2750.54	-22.818	2803.26	1086	-22.818	114.111	22.7104	0.150903	0.157122	0.230573
566	1.1284e+06	2.52437e+06	59.734	1216.94	2690.63	-25.637	2762.65	1041.9	-25.637	114.111	22.7099	0.150823	0.156991	0.230402
567	1.1284e+06	2.52431e+06	56.983	1219.42	2630.73	-28.388	2722.05	997.794	-28.388	114.111	22.7093	0.150762	0.156891	0.230272
568	1.12844e+06	2.52485e+06	61.151	1257.35	3172.36	-24.22	3131.8	1353.91	-24.22	114.111	22.7142	0.150754	0.156878	0.230255
569	1.12844e+06	2.52479e+06	61.937	1259.83	3112.46	-23.434	3091.2	1309.81	-23.434	114.111	22.7136	0.150635	0.156681	0.229999
570	1.12844e+06	2.52473e+06	62.941	1262.3	3052.55	-22.43	3050.6	1265.71	-22.43	114.111	22.7131	0.150589	0.156606	0.229901
571	1.12844e+06	2.52467e+06	64.393	1264.78	2992.65	-20.978	3010	1221.6	-20.978	114.111	22.7125	0.150411	0.156313	0.229519
572	1.12845e+06	2.52461e+06	66.349	1267.26	2932.74	-19.022	2969.4	1177.5	-19.022	114.111	22.712	0.150189	0.155949	0.229044
573	1.12845e+06	2.52455e+06	67.361	1269.73	2872.84	-18.01	2928.8	1133.39	-18.01	114.111	22.7115	0.150136	0.155861	0.228929
574	1.12845e+06	2.52449e+06	67.118	1272.21	2812.93	-18.253	2888.19	1089.29	-18.253	114.111	22.7109	0.150125	0.155844	0.228906
575	1.12845e+06	2.52443e+06	65.535	1274.68	2753.03	-19.836	2847.59	1045.19	-19.836	114.111	22.7104	0.149874	0.155431	0.228368
576	1.12846e+06	2.52437e+06	63.141	1277.16	2693.12	-22.23	2806.99	1001.08	-22.23	114.111	22.7099	0.149832	0.155362	0.228277
577	1.12846e+06	2.52431e+06	60.431	1279.64	2633.22	-24.94	2766.39	956.98	-24.94	114.111	22.7093	0.149377	0.154614	0.227302
578	1.1285e+06	2.52485e+06	64.075	1317.67	3174.86	-21.296	3176.21	1313.03	-21.296	114.112	22.7142	0.149286	0.154465	0.227108
579	1.1285e+06	2.52479e+06	64.165	1320.14	3114.95	-21.206	3135.61	1268.93	-21.206	114.112	22.7136	0.149182	0.154294	0.226885
580	1.1285e+06	2.52473e+06	64.342	1322.62	3055.05	-21.029	3095.01	1224.82	-21.029	114.112	22.7131	0.149131	0.15421	0.226775
581	1.12851e+06	2.52467e+06	65.671	1325.1	2995.14	-19.7	3054.41	1180.72	-19.7	114.112	22.7125	0.149049	0.154076	0.226601
582	1.12851e+06	2.52461e+06	68.225	1327.58	2935.24	-17.146	3013.81	1136.62	-17.146	114.112	22.712	0.148905	0.153838	0.226291
583	1.12851e+06	2.52455e+06	70.856	1330.05	2875.33	-14.515	2973.21	1092.51	-14.515	114.112	22.7115	0.14887	0.153782	0.226217
584	1.12851e+06	2.52449e+06	70.952	1332.53	2815.42	-14.419	2932.6	1048.41	-14.419	114.112	22.7109	0.148847	0.153743	0.226167
585	1.12851e+06	2.52443e+06	69.212	1335.01	2755.52	-16.159	2892	1004.3	-16.159	114.112	22.7104	0.14869	0.153486	0.225831
586	1.12852e+06	2.52437e+06	66.901	1337.48	2695.61	-18.47	2851.4	960.199	-18.47	114.112	22.7099	0.148597	0.153332	0.22563
587	1.12852e+06	2.52431e+06	64.393	1339.96	2635.71	-20.978	2810.8	916.095	-20.978	114.112	22.7093	0.148531	0.153223	0.225489
588	1.12856e+06	2.52486e+06	70.89	1377.88	3177.35	-14.481	3220.55	1272.22	-14.481	114.112	22.7142	0.148475	0.153132	0.225369
589	1.12856e+06	2.5248e+06	67.276	1380.36	3117.44	-18.095	3179.95	1228.12	-18.095	114.112	22.7136	0.148414	0.153032	0.22524
590	1.12856e+06	2.52474e+06	65.534	1382.84	3057.54	-19.837	3139.34	1184.01	-19.837	114.112	22.7131	0.148346	0.15292	0.225093
591	1.12857e+06	2.52468e+06	66.738	1385.32	2997.63	-18.633	3098.74	1139.91	-18.633	114.112	22.7125	0.148319	0.152875	0.225034
592	1.12857e+06	2.52462e+06	68.687	1387.79	2937.72	-16.684	3058.14	1095.8	-16.684	114.112	22.712	0.148247	0.152756	0.22488
593	1.12857e+06	2.52456e+06	71.697	1390.27	2877.82	-13.674	3017.54	1051.7	-13.674	114.112	22.7115	0.148065	0.152458	0.22449
594	1.12857e+06	2.5245e+06	73.317	1392.75	2817.91	-12.054	2976.94	1007.59	-12.054	114.112	22.7109	0.147959	0.152283	0.224262
595	1.12858e+06	2.52444e+06	70.086	1395.22	2758.01	-15.285	2936.34	963.49	-15.285	114.112	22.7104	0.147902	0.15219	0.224141
596	1.12858e+06	2.52438e+06	66.637	1397.7	2698.1	-18.734	2895.73	919.385	-18.734	114.112	22.7099	0.147842	0.152091	0.224012
597	1.12858e+06	2.52432e+06	64.9	1400.18	2638.2	-20.471	2855.13	875.281	-20.471	114.112	22.7093	0.147595	0.151685	0.223482
598	1.12862e+06	2.52486e+06	76.879	1438.1	3179.84	-8.492	3264.88	1231.41	-8.492	114.113	22.7142	0.147557	0.151623	0.223401
599	1.12862e+06	2.5248e+06	70.684	1440.58	3119.93	-14.687	3224.28	1187.3	-14.687	114.113	22.7136	0.147493	0.151518	0.223265
600	1.12862e+06	2.52474e+06	66.386	1443.06	3060.03	-18.985	3183.68	1143.2	-18.985	114.113	22.7131	0.147432	0.151417	0.223132
601	1.12863e+06	2.52468e+06	67.555	1445.53	3000.12	-17.816	3143.08	1099.09	-17.816	114.113	22.7125	0.147375	0.151324	0.223011
602	1.12863e+06	2.52462e+06	66.77	1448.01	2940.22	-18.601	3102.47	1054.99	-18.601	114.113	22.712	0.147183	0.151008	0.222599
603	1.12863e+06	2.52456e+06	69.251	1450.49	2880.31	-16.12	3061.87	1010.88	-16.12	114.113	22.7115	0.147172	0.150989	0.222575
604	1.12863e+06	2.5245e+06	72.394	1452.96	2820.4	-12.977	3021.27	966.78	-12.977	114.113	22.7109	0.147074	0.150829	0.222365
605	1.12864e+06	2.52444e+06	69.234	1455.44	2760.5	-16.137	2980.67	922.676	-16.137	114.113	22.7104	0.147046	0.150784	0.222307
606	1.12864e+06	2.52438e+06	65.785	1457.92	2700.59	-19.586	2940.07	878.571	-19.586	114.113	22.7099	0.146961	0.150644	0.222124
607	1.12864e+06	2.52432e+06	64.048	1460.39	2640.69	-21.323	2899.47	834.467	-21.323	114.113	22.7093	0.14689	0.150527	0.221972
608	1.12868e+06	2.52486e+06	79.593	1498.42	3182.33	-5.778	3309.29	1190.53	-5.778	114.114	22.7142	0.146829	0.150427	0.221842
609	1.12868e+06	2.5248e+06	74.093	1500.9	3122.43	-11.278	3268.69	1146.42	-11.278	114.114	22.7136	0.146666	0.150158	0.221491
610	1.12868e+06	2.52474e+06	68.592	1503.37	3062.52	-16.779	3228.09	1102.32	-16.779	114.114	22.7131	0.146649	0.150131	0.221456
611	1.12869e+06	2.52468e+06	66.704	1505.85	3002.61	-18.667	3187.49	1058.21	-18.667	114.114	22.7125	0.146553	0.149973	0.221249
612	1.12869e+06	2.52462e+06	65.918	1508.33	2942.71	-19.453	3146.88	1014.11	-19.453	114.114	22.712	0.146505	0.149894	0.221147
613	1.12869e+06	2.52456e+06	65.843	1510.81	2882.8	-19.528	3106.28	970.002	-19.528	114.114	22.7115	0.146456	0.149814	0.221042
614	1.12869e+06	2.5245e+06	68.26	1513.28	2822.9	-17.111	3065.68	925.897	-17.111	114.114	22.7109	0.146387	0.149699	0.220893
615	1.1287e+06	2.52444e+06	67.431	1515.76	2762.99	-17.94	3025.08	881.792	-17.94	114.114	22.7104	0.146374	0.149678	0.220865
616	1.1287e+06	2.52438e+06	64.934	1518.24	2703.09	-20.437	2984.48	837.688	-20.437	114.114	22.7099	0.146169	0.149342	0.220426
617	1.1287e+06	2.52432e+06	63.116	1520.72	2643.18	-22.255	2943.88	793.583	-22.255	114.114	22.7093	0.146163	0.149332	0.220414
618	1.12874e+06	2.52486e+06	77.193	1558.63	3184.82	-8.178	3353.62	1149.71	-8.178	114.114	22.7142	0.146077	0.14919	0.220228
619	1.12874e+06	2.5248e+06	72.259	1561.11	3124.92	-13.112	3313.02	1105.61	-13.112	114.114	22.7136	0.145453	0.148165	0.218892
620	1.12874e+06	2.52474e+06	67.937	1563.59	3065.01	-17.434	3272.42	1061.5	-17.434	114.114	22.7131	0.145171	0.147702	0.218287
621	1.12875e+06	2.52468e+06	65.852	1566.07	3005.11	-19.519	3231.82	1017.4	-19.519	114.114	22.7125	0.14516	0.147683	0.218263
622	1.12875e+06	2.52462e+06	63.97	1568.55	2945.2	-21.401	3191.22	973.294	-21.401	114.114	22.712	0.144976	0.147381	0.21787
623	1.12875e+06	2.52456e+06	62.828	1571.02	2885.29	-22.543	3150.62	929.189	-22.543	114.114	22.7115	0.14497	0.147371	0.217855
624	1.12875e+06	2.5245e+06	64	1573.5	2825.39	-21.371	3110.02	885.084	-21.371	114.114	22.7109	0.144888	0.147236	0.21768
625	1.12876e+06	2.52444e+06	63.171	1575.98	2765.48	-22.2	3069.41	840.979	-22.2	114.114	22.7104	0.144882	0.147226	0.217666
626	1.12876e+06	2.52438e+06	62.267	1578.46	2705.58	-23.104	3028.81	796.875	-23.104	114.114	22.7099	0.14466	0.146861	0.217191
627	1.12876e+06	2.52432e+06	64.003	1580.93	2645.67	-21.368	2988.21	752.769	-21.368	114.114	22.7093	0.144412	0.146454	0.21666
628	1.1288e+06	2.52487e+06	70.538	1618.85	3187.31	-14.833	3397.96	1108.9	-14.833	114.115	22.7142	0.144347	0.146347	0.21652
629	1.1288e+06	2.52481e+06	66.334	1621.33	3127.41	-19.037	3357.36	1064.8	-19.037	114.115	22.7136	0.14431	0.146286	0.216441
630	1.1288e+06	2.52475e+06	64.055	1623.81	3067.5	-21.316	3316.76	1020.69	-21.316	114.115	22.7131	0.144214	0.146128	0.216235
631	1.12881e+06	2.52469e+06	62.56	1626.29	3007.6	-22.811	3276.15	976.586	-22.811	114.115	22.7125	0.144197	0.1461	0.216199
632	1.12881e+06	2.52463e+06	61.058	1628.76	2947.69	-24.313	3235.55	932.481	-24.313	114.115	22.712	0.144146	0.146016	0.216089
633	1.12881e+06	2.52457e+06	60.272	1631.24	2887.78	-25.099	3194.95	888.376	-25.099	114.115	22.7115	0.144127	0.145985	0.216048
634	1.12881e+06	2.52451e+06	59.74	1633.72	2827.88	-25.631	3154.35	844.271	-25.631	114.115	22.7109	0.144033	0.14583	0.215846
635	1.12882e+06	2.52445e+06	60.187	1636.2	2767.97	-25.184	3113.75	800.166	-25.184	114.115	22.7104	0.143938	0.145675	0.215644
636	1.12882e+06	2.52439e+06	61.173	1638.67	2708.07	-24.198	3073.15	756.061	-24.198	114.115	22.7099	0.143903	0.145618	0.215569
637	1.12882e+06	2.52433e+06	64.855	1641.15	2648.16	-20.516	3032.55	711.956	-20.516	114.115	22.7093	0.143793	0.145437	0.215333
638	1.12886e+06	2.52487e+06	69.074	1679.17	3189.81	-16.297	3442.37	1068.02	-16.297	114.115	22.7142	0.143719	0.145315	0.215175
639	1.12886e+06	2.52481e+06	66.993	1681.65	3129.9	-18.378	3401.77	1023.91	-18.378	114.115	22.7136	0.143679	0.145249	0.215089
640	1.12886e+06	2.52475e+06	63.802	1684.13	3070	-21.569	3361.17	979.809	-21.569	114.115	22.7131	0.143632	0.145172	0.214988
641	1.12887e+06	2.52469e+06	63	1686.61	3010.09	-22.371	3320.57	935.705	-22.371	114.115	22.7125	0.143581	0.145087	0.214878
642	1.12887e+06	2.52463e+06	62.351	1689.08	2950.19	-23.02	3279.96	891.599	-23.02	114.115	22.712	0.143435	0.144848	0.214566
643	1.12887e+06	2.52457e+06	60.71	1691.56	2890.28	-24.661	3239.36	847.493	-24.661	114.115	22.7115	0.143388	0.144771	0.214465
644	1.12887e+06	2.52451e+06	58.251	1694.04	2830.38	-27.12	3198.76	803.388	-27.12	114.115	22.7109	0.143298	0.144622	0.214271
645	1.12888e+06	2.52445e+06	57.974	1696.52	2770.47	-27.397	3158.16	759.283	-27.397	114.115	22.7104	0.143278	0.144591	0.21423
646	1.12888e+06	2.52439e+06	61.596	1699	2710.56	-23.775	3117.56	715.177	-23.775	114.115	22.7099	0.143239	0.144526	0.214145
647	1.12888e+06	2.52433e+06	64.63	1701.47	2650.66	-20.741	3076.96	671.072	-20.741	114.115	22.7093	0.143097	0.144292	0.213841
648	1.12892e+06	2.52487e+06	72.652	1739.39	3192.3	-12.719	3486.7	1027.21	-12.719	114.116	22.7142	0.142267	0.142928	0.212061
649	1.12892e+06	2.52481e+06	68.518	1741.87	3132.39	-16.853	3446.1	983.103	-16.853	114.116	22.7136	0.142192	0.142806	0.211902
650	1.12892e+06	2.52475e+06	66.961	1744.35	3072.49	-18.41	3405.5	938.997	-18.41	114.116	22.7131	0.142157	0.142748	0.211827
651	1.12893e+06	2.52469e+06	67.24	1746.82	3012.58	-18.131	3364.9	894.892	-18.131	114.116	22.7125	0.141978	0.142454	0.211443
652	1.12893e+06	2.52463e+06	67.463	1749.3	2952.68	-17.908	3324.3	850.786	-17.908	114.116	22.712	0.141963	0.142428	0.21141
653	1.12893e+06	2.52457e+06	63.441	1751.78	2892.77	-21.93	3283.7	806.681	-21.93	114.116	22.7115	0.141686	0.141973	0.210816
654	1.12893e+06	2.52451e+06	57.552	1754.26	2832.87	-27.819	3243.1	762.575	-27.819	114.116	22.7109	0.141637	0.141893	0.210712
655	1.12894e+06	2.52445e+06	57.973	1756.74	2772.96	-27.398	3202.5	718.47	-27.398	114.116	22.7104	0.141633	0.141886	0.210703
656	1.12894e+06	2.52439e+06	61.355	1759.21	2713.05	-24.016	3161.89	674.365	-24.016	114.116	22.7099	0.141538	0.141729	0.210498
657	1.12894e+06	2.52433e+06	61.957	1761.69	2653.15	-23.414	3121.29	630.259	-23.414	114.116	22.7093	0.141487	0.141646	0.21039
658	1.12898e+06	2.52487e+06	73.233	1799.6	3194.79	-12.138	3531.04	986.397	-12.138	114.116	22.7142	0.141386	0.141481	0.210174
659	1.12898e+06	2.52481e+06	68.518	1802.08	3134.89	-16.853	3490.44	942.292	-16.853	114.116	22.7136	0.141365	0.141446	0.210129
660	1.12898e+06	2.52475e+06	70.665	1804.56	3074.98	-14.706	3449.84	898.186	-14.706	114.116	22.7131	0.1413	0.141338	0.209988
661	1.12899e+06	2.52469e+06	71.899	1807.04	3015.07	-13.472	3409.23	854.08	-13.472	114.116	22.7125	0.141243	0.141245	0.209866
662	1.12899e+06	2.52463e+06	70.65	1809.52	2955.17	-14.721	3368.63	809.975	-14.721	114.116	22.712	0.14104	0.140912	0.209432
663	1.12899e+06	2.52457e+06	65.411	1812	2895.26	-19.96	3328.03	765.868	-19.96	114.116	22.7115	0.140696	0.140346	0.208693
664	1.12899e+06	2.52451e+06	61.159	1814.48	2835.36	-24.212	3287.43	721.763	-24.212	114.116	22.7109	0.140619	0.14022	0.208529
665	1.129e+06	2.52445e+06	60.112	1816.95	2775.45	-25.259	3246.83	677.657	-25.259	114.116	22.7104	0.14061	0.140205	0.208511
666	1.129e+06	2.52439e+06	60.072	1819.43	2715.55	-25.299	3206.23	633.552	-25.299	114.116	22.7099	0.140554	0.140113	0.20839
667	1.129e+06	2.52433e+06	62.43	1821.91	2655.64	-22.941	3165.63	589.446	-22.941	114.116	22.7093	0.140505	0.140032	0.208285
668	1.12904e+06	2.52488e+06	73.234	1859.82	3197.28	-12.137	3575.37	945.586	-12.137	114.117	22.7142	0.140479	0.139989	0.208228
669	1.12904e+06	2.52482e+06	71.436	1862.3	3137.38	-13.935	3534.77	901.481	-13.935	114.117	22.7136	0.140459	0.139957	0.208186
670	1.12904e+06	2.52476e+06	73.243	1864.78	3077.47	-12.128	3494.17	857.374	-12.128	114.117	22.7131	0.140394	0.13985	0.208047
671	1.12905e+06	2.5247e+06	73.791	1867.26	3017.57	-11.58	3453.57	813.268	-11.58	114.117	22.7125	0.140151	0.139451	0.207527
672	1.12905e+06	2.52464e+06	71.831	1869.74	2957.66	-13.54	3412.97	769.162	-13.54	114.117	22.712	0.140139	0.139431	0.2075
673	1.12905e+06	2.52458e+06	65.816	1872.21	2897.76	-19.555	3372.37	725.057	-19.555	114.117	22.7115	0.13998	0.139168	0.207158
674	1.12905e+06	2.52452e+06	62.28	1874.69	2837.85	-23.091	3331.77	680.951	-23.091	114.117	22.7109	0.139837	0.138934	0.206853
675	1.12906e+06	2.52446e+06	59.921	1877.17	2777.94	-25.45	3291.17	636.844	-25.45	114.117	22.7104	0.13954	0.138446	0.206216
676	1.12906e+06	2.5244e+06	58.714	1879.65	2718.04	-26.657	3250.57	592.738	-26.657	114.117	22.7099	0.139215	0.137911	0.205518
677	1.12906e+06	2.52434e+06	60.726	1882.13	2658.13	-24.645	3209.97	548.633	-24.645	114.117	22.7093	0.139108	0.137736	0.20529
678	1.1291e+06	2.52488e+06	73.632	1920.14	3199.78	-11.739	3619.78	904.705	-11.739	114.118	22.7142	0.139106	0.137732	0.205285
679	1.1291e+06	2.52482e+06	74.418	1922.62	3139.87	-10.953	3579.18	860.599	-10.953	114.118	22.7136	0.139004	0.137564	0.205066
680	1.12911e+06	2.52476e+06	74.915	1925.1	3079.97	-10.456	3538.58	816.492	-10.456	114.118	22.7131	0.138977	0.13752	0.205008
681	1.12911e+06	2.5247e+06	73.605	1927.58	3020.06	-11.766	3497.98	772.386	-11.766	114.118	22.7125	0.138965	0.137501	0.204983
682	1129110	2.52464e+06	69.448	1930.06	2960.16	-15.923	3457.38	728.281	-15.923	114.118	22.712	0.138877	0.137356	0.204794
683	1.12911e+06	2.52458e+06	64.112	1932.54	2900.25	-21.259	3416.78	684.175	-21.259	114.118	22.7115	0.138815	0.137255	0.204662
684	1.12911e+06	2.52452e+06	61.6	1935.02	2840.34	-23.771	3376.18	640.068	-23.771	114.118	22.7109	0.138628	0.136948	0.204262
685	1.12912e+06	2.52446e+06	60.347	1937.49	2780.44	-25.024	3335.58	595.962	-25.024	114.118	22.7104	0.138432	0.136625	0.203841
686	1.12912e+06	2.5244e+06	59.14	1939.97	2720.53	-26.231	3294.98	551.856	-26.231	114.118	22.7099	0.138166	0.136187	0.20327
687	1.12912e+06	2.52434e+06	58.874	1942.45	2660.63	-26.497	3254.38	507.75	-26.497	114.118	22.7093	0.138103	0.136084	0.203135
688	1.12916e+06	2.52488e+06	75.59	1980.36	3202.27	-9.781	3664.12	863.894	-9.781	114.118	22.7142	0.138063	0.136019	0.20305
689	1.12916e+06	2.52482e+06	73.331	1982.84	3142.37	-12.04	3623.52	819.788	-12.04	114.118	22.7136	0.137984	0.135888	0.20288
690	1.12917e+06	2.52476e+06	71.855	1985.32	3082.46	-13.516	3582.92	775.681	-13.516	114.118	22.7131	0.13788	0.135718	0.202658
691	1.12917e+06	2.5247e+06	68.466	1987.8	3022.55	-16.905	3542.32	731.575	-16.905	114.118	22.7125	0.13785	0.135668	0.202593
692	1.12917e+06	2.52464e+06	65.225	1990.28	2962.65	-20.146	3501.72	687.468	-20.146	114.118	22.712	0.137618	0.135286	0.202095
693	1.12917e+06	2.52458e+06	62.508	1992.75	2902.74	-22.863	3461.12	643.362	-22.863	114.118	22.7115	0.137563	0.135197	0.201979
694	1.12918e+06	2.52452e+06	58.55	1995.23	2842.84	-26.821	3420.52	599.256	-26.821	114.118	22.7109	0.137523	0.135131	0.201893
695	1.12918e+06	2.52446e+06	56.7	1997.71	2783.04	-28.671	3379.99	555.231	-28.671	114.118	22.7104	0.137506	0.135104	0.201857
696	1.12918e+06	2.5244e+06	58.271	2000.19	2723.14	-27.1	3339.39	511.126	-27.1	114.118	22.7099	0.137494	0.135083	0.20183
697	1.12918e+06	2.52434e+06	58.104	2002.67	2663.23	-27.267	3298.79	467.019	-27.267	114.118	22.7093	0.137352	0.134851	0.201527
698	1.1281e+06	2.52418e+06	59.346	923.18	2498.36	-26.025	2419.03	1113.65	-26.025	114.108	22.7082	0.137185	0.134575	0.201168
699	1.12811e+06	2.52412e+06	57.382	925.654	2438.45	-27.989	2378.42	1069.55	-27.989	114.108	22.7077	0.137134	0.134491	0.201058
700	1.12811e+06	2.52406e+06	55.638	928.129	2378.55	-29.733	2337.82	1025.45	-29.733	114.108	22.7072	0.137068	0.134383	0.200917
701	1.12811e+06	2.524e+06	57.016	930.603	2318.64	-28.355	2297.22	981.345	-28.355	114.108	22.7066	0.136977	0.134234	0.200723
702	1.12811e+06	2.52394e+06	65.035	933.078	2258.74	-20.336	2256.61	937.242	-20.336	114.108	22.7061	0.136864	0.134047	0.200479
703	1.12812e+06	2.52388e+06	65.704	935.552	2198.83	-19.667	2216.01	893.14	-19.667	114.108	22.7055	0.136812	0.133962	0.200368
704	1.12812e+06	2.52382e+06	65.002	938.027	2138.93	-20.369	2175.41	849.038	-20.369	114.108	22.705	0.136795	0.133934	0.200331
705	1.12812e+06	2.52376e+06	61.89	940.497	2079.14	-23.481	2134.88	805.017	-23.481	114.108	22.7045	0.136578	0.133577	0.199866
706	1.12812e+06	2.5237e+06	61.798	942.971	2019.23	-23.573	2094.28	760.915	-23.573	114.108	22.7039	0.136531	0.1335	0.199766
707	1.12816e+06	2.52424e+06	59.112	980.918	2560.86	-26.259	2504.04	1117.02	-26.259	114.108	22.7088	0.136463	0.133389	0.199621
708	1.12816e+06	2.52418e+06	57.618	983.393	2500.96	-27.753	2463.44	1072.92	-27.753	114.108	22.7082	0.136422	0.133322	0.199533
709	1.12817e+06	2.52412e+06	56.046	985.868	2441.05	-29.325	2422.83	1028.82	-29.325	114.108	22.7077	0.136394	0.133275	0.199472
710	1.12817e+06	2.52406e+06	55.301	988.343	2381.15	-30.07	2382.23	984.713	-30.07	114.108	22.7072	0.136218	0.132986	0.199094
711	1.12817e+06	2.524e+06	56.202	990.818	2321.24	-29.169	2341.63	940.61	-29.169	114.108	22.7066	0.136164	0.132897	0.198979
712	1.12817e+06	2.52394e+06	61.41	993.293	2261.34	-23.961	2301.02	896.507	-23.961	114.108	22.7061	0.136138	0.132855	0.198924
713	1.12818e+06	2.52388e+06	63.432	995.767	2201.43	-21.939	2260.42	852.405	-21.939	114.108	22.7055	0.13612	0.132825	0.198885
714	1.12818e+06	2.52382e+06	63.18	998.242	2141.53	-22.191	2219.82	808.302	-22.191	114.108	22.705	0.136106	0.132802	0.198855
715	1.12818e+06	2.52376e+06	63.394	1000.72	2081.62	-21.977	2179.21	764.2	-21.977	114.108	22.7045	0.136024	0.132667	0.19868
716	1.12818e+06	2.5237e+06	63.394	1003.19	2021.72	-21.977	2138.61	720.098	-21.977	114.108	22.7039	0.136008	0.13264	0.198644
717	1.12822e+06	2.52424e+06	59.805	1041.14	2563.35	-25.566	2548.37	1076.21	-25.566	114.109	22.7088	0.135959	0.132561	0.198541
718	1.12822e+06	2.52418e+06	58.044	1043.61	2503.45	-27.327	2507.77	1032.1	-27.327	114.109	22.7082	0.135764	0.13224	0.198122
719	1.12823e+06	2.52412e+06	56.281	1046.09	2443.54	-29.09	2467.17	988	-29.09	114.109	22.7077	0.135702	0.132138	0.197989
720	1.12823e+06	2.52406e+06	54.875	1048.56	2383.64	-30.496	2426.56	943.897	-30.496	114.109	22.7072	0.135667	0.132081	0.197915
721	1.12823e+06	2.524e+06	54.924	1051.04	2323.73	-30.447	2385.96	899.794	-30.447	114.109	22.7066	0.135535	0.131863	0.197631
722	1.12823e+06	2.52394e+06	57.674	1053.51	2263.82	-27.697	2345.36	855.691	-27.697	114.109	22.7061	0.135375	0.1316	0.197288
723	1.12824e+06	2.52388e+06	61.16	1055.99	2203.92	-24.211	2304.75	811.589	-24.211	114.109	22.7055	0.135323	0.131515	0.197176
724	1.12824e+06	2.52382e+06	61.036	1058.46	2144.01	-24.335	2264.15	767.486	-24.335	114.109	22.705	0.135149	0.131229	0.196803
725	1.12824e+06	2.52376e+06	64.149	1060.94	2084.11	-21.222	2223.55	723.383	-21.222	114.109	22.7045	0.134947	0.130897	0.19637
726	1.12824e+06	2.5237e+06	64.672	1063.41	2024.2	-20.699	2182.95	679.281	-20.699	114.109	22.7039	0.134829	0.130703	0.196118
727	1.12828e+06	2.52424e+06	60.497	1101.36	2565.84	-24.874	2592.71	1035.39	-24.874	114.109	22.7088	0.134804	0.130663	0.196065
728	1.12828e+06	2.52418e+06	57.924	1103.83	2505.93	-27.447	2552.1	991.288	-27.447	114.109	22.7082	0.134788	0.130636	0.19603
729	1.12829e+06	2.52412e+06	55.856	1106.31	2446.03	-29.515	2511.5	947.184	-29.515	114.109	22.7077	0.134718	0.13052	0.195879
730	1.12829e+06	2.52406e+06	53.837	1108.78	2386.12	-31.534	2470.9	903.082	-31.534	114.109	22.7072	0.13457	0.130278	0.195563
731	1.12829e+06	2.524e+06	53.571	1111.26	2326.22	-31.8	2430.29	858.978	-31.8	114.109	22.7066	0.134401	0.129999	0.195199
732	1.12829e+06	2.52394e+06	55.143	1113.73	2266.31	-30.228	2389.69	814.875	-30.228	114.109	22.7061	0.134333	0.129888	0.195055
733	1.1283e+06	2.52388e+06	58.12	1116.21	2206.41	-27.251	2349.09	770.772	-27.251	114.109	22.7055	0.13419	0.129653	0.194748
734	1.1283e+06	2.52382e+06	61.462	1118.68	2146.5	-23.909	2308.49	726.669	-23.909	114.109	22.705	0.134187	0.129649	0.194742
735	1.1283e+06	2.52376e+06	64.574	1121.16	2086.6	-20.797	2267.88	682.567	-20.797	114.109	22.7045	0.134184	0.129643	0.194735
736	1.1283e+06	2.5237e+06	65.903	1123.63	2026.69	-19.468	2227.28	638.464	-19.468	114.109	22.7039	0.134149	0.129585	0.19466
737	1.12834e+06	2.52425e+06	61.189	1161.68	2568.33	-24.182	2637.12	994.506	-24.182	114.11	22.7088	0.134116	0.129532	0.19459
738	1.12834e+06	2.52419e+06	56.669	1164.15	2508.43	-28.702	2596.51	950.402	-28.702	114.11	22.7082	0.134051	0.129424	0.194449
739	1.12835e+06	2.52413e+06	55.045	1166.63	2448.52	-30.326	2555.91	906.298	-30.326	114.11	22.7077	0.134004	0.129348	0.19435
740	1.12835e+06	2.52407e+06	52.944	1169.1	2388.62	-32.427	2515.31	862.196	-32.427	114.11	22.7072	0.133982	0.129311	0.194302
741	1.12835e+06	2.52401e+06	53.708	1171.58	2328.71	-31.663	2474.71	818.092	-31.663	114.11	22.7066	0.133979	0.129305	0.194295
742	1.12835e+06	2.52395e+06	53.565	1174.05	2268.81	-31.806	2434.1	773.99	-31.806	114.11	22.7061	0.133563	0.128622	0.193403
743	1.12836e+06	2.52389e+06	56.923	1176.53	2208.9	-28.448	2393.5	729.886	-28.448	114.11	22.7055	0.133526	0.128562	0.193325
744	1.12836e+06	2.52383e+06	62.012	1179.01	2148.99	-23.359	2352.9	685.783	-23.359	114.11	22.705	0.133489	0.1285	0.193244
745	1.12836e+06	2.52377e+06	66.923	1181.48	2089.09	-18.448	2312.29	641.68	-18.448	114.11	22.7045	0.13347	0.128469	0.193203
746	1.12836e+06	2.52371e+06	67.685	1183.96	2029.18	-17.686	2271.69	597.577	-17.686	114.11	22.7039	0.133428	0.128401	0.193115
747	1.1284e+06	2.52425e+06	61.881	1221.89	2570.82	-23.49	2681.45	953.691	-23.49	114.111	22.7088	0.133123	0.127898	0.192459
748	1.1284e+06	2.52419e+06	54.752	1224.37	2510.91	-30.619	2640.85	909.587	-30.619	114.111	22.7082	0.13299	0.12768	0.192174
749	1.12841e+06	2.52413e+06	53.574	1226.85	2451.01	-31.797	2600.24	865.483	-31.797	114.111	22.7077	0.132949	0.127613	0.192087
750	1.12841e+06	2.52407e+06	52.562	1229.32	2391.11	-32.809	2559.64	821.381	-32.809	114.111	22.7072	0.132891	0.127517	0.191962
751	1.12841e+06	2.52401e+06	52.625	1231.8	2331.2	-32.746	2519.04	777.277	-32.746	114.111	22.7066	0.132874	0.12749	0.191927
752	1.12841e+06	2.52395e+06	53.018	1234.27	2271.29	-32.353	2478.44	733.173	-32.353	114.111	22.7061	0.132845	0.127442	0.191865
753	1.12842e+06	2.52389e+06	57.887	1236.75	2211.39	-27.484	2437.83	689.07	-27.484	114.111	22.7055	0.132686	0.12718	0.191523
754	1.12842e+06	2.52383e+06	64.566	1239.22	2151.48	-20.805	2397.23	644.967	-20.805	114.111	22.705	0.13258	0.127007	0.191297
755	1.12842e+06	2.52377e+06	69.397	1241.7	2091.58	-15.974	2356.63	600.864	-15.974	114.111	22.7045	0.132545	0.126949	0.191222
756	1.12842e+06	2.52371e+06	69.815	1244.18	2031.67	-15.556	2316.03	556.76	-15.556	114.111	22.7039	0.132479	0.12684	0.19108
757	1.12846e+06	2.52425e+06	62.573	1282.11	2573.31	-22.798	2725.78	912.876	-22.798	114.111	22.7088	0.132422	0.126746	0.190957
758	1.12846e+06	2.52419e+06	55.072	1284.59	2513.4	-30.299	2685.18	868.772	-30.299	114.111	22.7082	0.132286	0.126523	0.190666
759	1.12847e+06	2.52413e+06	53.925	1287.07	2453.5	-31.446	2644.58	824.669	-31.446	114.111	22.7077	0.132277	0.126508	0.190646
760	1.12847e+06	2.52407e+06	52.491	1289.54	2393.59	-32.88	2603.98	780.565	-32.88	114.111	22.7072	0.132274	0.126503	0.19064
761	1.12847e+06	2.52401e+06	52.389	1292.02	2333.69	-32.982	2563.37	736.461	-32.982	114.111	22.7066	0.132235	0.12644	0.190558
762	1.12847e+06	2.52395e+06	53.75	1294.49	2273.78	-31.621	2522.77	692.358	-31.621	114.111	22.7061	0.132175	0.126341	0.190428
763	1.12848e+06	2.52389e+06	59.971	1296.97	2213.88	-25.4	2482.17	648.255	-25.4	114.111	22.7055	0.13216	0.126316	0.190396
764	1.12848e+06	2.52383e+06	66.65	1299.44	2153.97	-18.721	2441.57	604.151	-18.721	114.111	22.705	0.132088	0.126198	0.190242
765	1.12848e+06	2.52377e+06	69.879	1301.92	2094.07	-15.492	2400.96	560.047	-15.492	114.111	22.7045	0.132025	0.126094	0.190106
766	1.12848e+06	2.52371e+06	68.97	1304.4	2034.16	-16.401	2360.36	515.944	-16.401	114.111	22.7039	0.131932	0.125941	0.189907
767	1.12852e+06	2.52425e+06	63.265	1342.43	2575.8	-22.106	2770.19	871.991	-22.106	114.112	22.7088	0.131926	0.125931	0.189894
768	1.12852e+06	2.52419e+06	58.858	1344.91	2515.9	-26.513	2729.59	827.888	-26.513	114.112	22.7082	0.131865	0.125832	0.189764
769	1.12853e+06	2.52413e+06	56.907	1347.39	2455.99	-28.464	2688.99	783.784	-28.464	114.112	22.7077	0.131804	0.125731	0.189633
770	1.12853e+06	2.52407e+06	55.473	1349.86	2396.09	-29.898	2648.39	739.68	-29.898	114.112	22.7072	0.131764	0.125666	0.189548
771	1.12853e+06	2.52401e+06	53.666	1352.34	2336.18	-31.705	2607.79	695.576	-31.705	114.112	22.7066	0.131736	0.12562	0.189488
772	1.12853e+06	2.52395e+06	55.454	1354.82	2276.28	-29.917	2567.18	651.472	-29.917	114.112	22.7061	0.131629	0.125444	0.189258
773	1.12854e+06	2.52389e+06	61.572	1357.29	2216.37	-23.799	2526.58	607.369	-23.799	114.112	22.7055	0.131618	0.125425	0.189234
774	1.12854e+06	2.52383e+06	65.157	1359.77	2156.47	-20.214	2485.98	563.265	-20.214	114.112	22.705	0.131456	0.125159	0.188887
775	1.12854e+06	2.52377e+06	65.468	1362.24	2096.56	-19.903	2445.37	519.161	-19.903	114.112	22.7045	0.131151	0.124657	0.188232
776	1.12854e+06	2.52371e+06	65.563	1364.72	2036.65	-19.808	2404.77	475.058	-19.808	114.112	22.7039	0.131148	0.124653	0.188227
777	1.12858e+06	2.52426e+06	63.957	1402.65	2578.29	-21.414	2814.53	831.177	-21.414	114.112	22.7088	0.131136	0.124633	0.188201
778	1.12859e+06	2.5242e+06	64.123	1405.13	2518.39	-21.248	2773.93	787.073	-21.248	114.112	22.7082	0.130941	0.124313	0.187783
779	1.12859e+06	2.52414e+06	61.261	1407.61	2458.48	-24.11	2733.32	742.969	-24.11	114.112	22.7077	0.130905	0.124253	0.187705
780	1.12859e+06	2.52408e+06	58.889	1410.08	2398.58	-26.482	2692.72	698.865	-26.482	114.112	22.7072	0.1307	0.123916	0.187266
781	1.12859e+06	2.52402e+06	57.581	1412.56	2338.67	-27.79	2652.12	654.761	-27.79	114.112	22.7066	0.130681	0.123886	0.187227
782	1.12859e+06	2.52396e+06	58.112	1415.04	2278.77	-27.259	2611.52	610.657	-27.259	114.112	22.7061	0.130595	0.123745	0.187042
783	1.1286e+06	2.5239e+06	61.423	1417.51	2218.86	-23.948	2570.92	566.553	-23.948	114.112	22.7055	0.130575	0.123711	0.186998
784	1.1286e+06	2.52384e+06	62.417	1419.99	2158.95	-22.954	2530.31	522.449	-22.954	114.112	22.705	0.130372	0.123377	0.186563
785	1.1286e+06	2.52378e+06	61.824	1422.46	2099.05	-23.547	2489.71	478.346	-23.547	114.112	22.7045	0.13035	0.123341	0.186516
786	1.1286e+06	2.52372e+06	62.206	1424.94	2039.14	-23.165	2449.11	434.242	-23.165	114.112	22.7039	0.130251	0.123179	0.186305
787	1.12864e+06	2.52426e+06	64.649	1462.87	2580.78	-20.722	2858.86	790.362	-20.722	114.113	22.7088	0.130193	0.123082	0.186179
788	1.12865e+06	2.5242e+06	62.615	1465.35	2520.88	-22.756	2818.26	746.258	-22.756	114.113	22.7082	0.130163	0.123034	0.186116
789	1.12865e+06	2.52414e+06	61.261	1467.83	2460.97	-24.11	2777.66	702.155	-24.11	114.113	22.7077	0.130136	0.122989	0.186057
790	1.12865e+06	2.52408e+06	59.413	1470.3	2401.07	-25.958	2737.06	658.05	-25.958	114.113	22.7072	0.130111	0.122949	0.186004
791	1.12865e+06	2.52402e+06	60.948	1472.78	2341.16	-24.423	2696.46	613.946	-24.423	114.113	22.7066	0.129814	0.122461	0.185368
792	1.12866e+06	2.52396e+06	65.663	1475.26	2281.26	-19.708	2655.85	569.841	-19.708	114.113	22.7061	0.129808	0.122451	0.185355
793	1.12866e+06	2.5239e+06	65.89	1477.73	2221.35	-19.481	2615.25	525.738	-19.481	114.113	22.7055	0.129804	0.122444	0.185347
794	1.12866e+06	2.52384e+06	62.597	1480.21	2161.44	-22.774	2574.65	481.633	-22.774	114.113	22.705	0.129771	0.12239	0.185276
795	1.12866e+06	2.52378e+06	58.569	1482.68	2101.54	-26.802	2534.05	437.53	-26.802	114.113	22.7045	0.129692	0.12226	0.185106
796	1.12867e+06	2.52372e+06	57.434	1485.16	2041.63	-27.937	2493.44	393.425	-27.937	114.113	22.7039	0.129663	0.122211	0.185043
797	1.1287e+06	2.52426e+06	65.341	1523.09	2583.27	-20.03	2903.2	749.549	-20.03	114.114	22.7088	0.129656	0.122201	0.18503
798	1.12871e+06	2.5242e+06	61.124	1525.57	2523.37	-24.247	2862.6	705.445	-24.247	114.114	22.7082	0.129592	0.122096	0.184892
799	1.12871e+06	2.52414e+06	59.946	1528.05	2463.46	-25.425	2821.99	661.339	-25.425	114.114	22.7077	0.129316	0.121641	0.184299
800	1.12871e+06	2.52408e+06	59.082	1530.52	2403.56	-26.289	2781.39	617.235	-26.289	114.114	22.7072	0.12931	0.121632	0.184287
801	1.12871e+06	2.52402e+06	60.266	1533	2343.65	-25.105	2740.79	573.13	-25.105	114.114	22.7066	0.129275	0.121575	0.184213
802	1.12872e+06	2.52396e+06	69.07	1535.47	2283.74	-16.301	2700.19	529.027	-16.301	114.114	22.7061	0.129275	0.121575	0.184212
803	1.12872e+06	2.5239e+06	68.241	1537.95	2223.84	-17.13	2659.59	484.922	-17.13	114.114	22.7055	0.129019	0.121153	0.183662
804	1.12872e+06	2.52384e+06	64.931	1540.43	2163.93	-20.44	2618.98	440.818	-20.44	114.114	22.705	0.128922	0.120995	0.183456
805	1.12872e+06	2.52378e+06	59.837	1542.91	2104.03	-25.534	2578.38	396.714	-25.534	114.114	22.7045	0.128894	0.120947	0.183394
806	1.12873e+06	2.52372e+06	56.582	1545.38	2044.12	-28.789	2537.78	352.61	-28.789	114.114	22.7039	0.128838	0.120857	0.183276
807	1.12876e+06	2.52426e+06	66.033	1583.41	2585.77	-19.338	2947.61	708.665	-19.338	114.114	22.7088	0.128555	0.120392	0.182669
808	1.12877e+06	2.5242e+06	62.968	1585.89	2525.86	-22.403	2907.01	664.56	-22.403	114.114	22.7082	0.128517	0.120328	0.182587
809	1.12877e+06	2.52414e+06	61.682	1588.37	2465.96	-23.689	2866.41	620.455	-23.689	114.114	22.7077	0.128499	0.1203	0.182549
810	1.12877e+06	2.52408e+06	59.005	1590.84	2406.05	-26.366	2825.8	576.351	-26.366	114.114	22.7072	0.128467	0.120247	0.182481
811	1.12877e+06	2.52402e+06	58.987	1593.32	2346.14	-26.384	2785.2	532.247	-26.384	114.114	22.7066	0.128372	0.12009	0.182275
812	1.12878e+06	2.52396e+06	63.853	1595.8	2286.24	-21.518	2744.6	488.142	-21.518	114.114	22.7061	0.128352	0.120058	0.182234
813	1.12878e+06	2.5239e+06	64.85	1598.28	2226.33	-20.521	2704	444.038	-20.521	114.114	22.7055	0.128264	0.119913	0.182046
814	1.12878e+06	2.52384e+06	62.189	1600.75	2166.43	-23.182	2663.4	399.932	-23.182	114.114	22.705	0.128248	0.119887	0.182011
815	1.12878e+06	2.52378e+06	60.425	1603.23	2106.52	-24.946	2622.79	355.829	-24.946	114.114	22.7045	0.128092	0.11963	0.181676
816	1.12879e+06	2.52372e+06	59.133	1605.71	2046.62	-26.238	2582.19	311.724	-26.238	114.114	22.7039	0.128005	0.119487	0.181489
817	1.12882e+06	2.52427e+06	66.726	1643.63	2588.26	-18.645	2991.94	667.851	-18.645	114.115	22.7088	0.127932	0.119367	0.181333
818	1.12883e+06	2.52421e+06	65.024	1646.11	2528.35	-20.347	2951.34	623.747	-20.347	114.115	22.7082	0.127848	0.119229	0.181153
819	1.12883e+06	2.52415e+06	63.306	1648.59	2468.45	-22.065	2910.74	579.641	-22.065	114.115	22.7077	0.127826	0.119193	0.181106
820	1.12883e+06	2.52409e+06	61.255	1651.06	2408.54	-24.116	2870.14	535.537	-24.116	114.115	22.7072	0.12782	0.119183	0.181093
821	1.12883e+06	2.52403e+06	59.449	1653.54	2348.64	-25.922	2829.54	491.431	-25.922	114.115	22.7066	0.127697	0.118981	0.180829
822	1.12884e+06	2.52397e+06	57.47	1656.02	2288.73	-27.901	2788.94	447.327	-27.901	114.115	22.7061	0.127596	0.118815	0.180613
823	1.12884e+06	2.52391e+06	56.899	1658.5	2228.82	-28.472	2748.34	403.222	-28.472	114.115	22.7055	0.127506	0.118667	0.18042
824	1.12884e+06	2.52385e+06	56.975	1660.97	2168.92	-28.396	2707.73	359.117	-28.396	114.115	22.705	0.127454	0.118582	0.180309
825	1.12884e+06	2.52379e+06	55.763	1663.45	2109.01	-29.608	2667.13	315.013	-29.608	114.115	22.7045	0.127411	0.11851	0.180215
826	1.12885e+06	2.52373e+06	58.17	1665.93	2049.11	-27.201	2626.53	270.908	-27.201	114.115	22.7039	0.127289	0.11831	0.179955
827	1.12888e+06	2.52427e+06	66.418	1703.85	2590.75	-18.953	3036.28	627.037	-18.953	114.115	22.7088	0.127284	0.118303	0.179945
828	1.12889e+06	2.52421e+06	64.386	1706.33	2530.84	-20.985	2995.68	582.932	-20.985	114.115	22.7082	0.127277	0.118291	0.17993
829	1.12889e+06	2.52415e+06	64.267	1708.81	2470.94	-21.104	2955.08	538.827	-21.104	114.115	22.7077	0.127275	0.118287	0.179924
830	1.12889e+06	2.52409e+06	62.259	1711.28	2411.03	-23.112	2914.48	494.722	-23.112	114.115	22.7072	0.127265	0.118271	0.179904
831	1.12889e+06	2.52403e+06	58.295	1713.76	2351.13	-27.076	2873.88	450.617	-27.076	114.115	22.7066	0.127234	0.11822	0.179837
832	1.1289e+06	2.52397e+06	53.72	1716.24	2291.22	-31.651	2833.27	406.512	-31.651	114.115	22.7061	0.127114	0.118023	0.17958
833	1.1289e+06	2.52391e+06	51.809	1718.72	2231.31	-33.562	2792.67	362.407	-33.562	114.115	22.7055	0.127099	0.117999	0.179548
834	1.1289e+06	2.52385e+06	49.747	1721.19	2171.41	-35.624	2752.07	318.303	-35.624	114.115	22.705	0.126958	0.117766	0.179245
835	1.1289e+06	2.52379e+06	51.492	1723.67	2111.5	-33.879	2711.47	274.197	-33.879	114.115	22.7045	0.126914	0.117694	0.179152
836	1.12891e+06	2.52373e+06	55.281	1726.15	2051.6	-30.09	2670.87	230.092	-30.09	114.115	22.7039	0.126909	0.117686	0.17914
837	1.12894e+06	2.52427e+06	65.087	1764.17	2593.24	-20.284	3080.69	586.154	-20.284	114.116	22.7088	0.12674	0.117408	0.178778
838	1.12895e+06	2.52421e+06	64.63	1766.65	2533.34	-20.741	3040.09	542.048	-20.741	114.116	22.7082	0.126698	0.117339	0.178689
839	1.12895e+06	2.52415e+06	63.452	1769.13	2473.43	-21.919	2999.49	497.943	-21.919	114.116	22.7077	0.126669	0.117292	0.178626
840	1.12895e+06	2.52409e+06	61.407	1771.61	2413.53	-23.964	2958.89	453.837	-23.964	114.116	22.7072	0.126662	0.117279	0.17861
841	1.12895e+06	2.52403e+06	56.591	1774.08	2353.62	-28.78	2918.29	409.733	-28.78	114.116	22.7066	0.126654	0.117266	0.178592
842	1.12896e+06	2.52397e+06	54.638	1776.56	2293.72	-30.733	2877.69	365.628	-30.733	114.116	22.7061	0.126574	0.117135	0.178422
843	1.12896e+06	2.52391e+06	52.764	1779.04	2233.81	-32.607	2837.08	321.522	-32.607	114.116	22.7055	0.126528	0.117059	0.178323
844	1.12896e+06	2.52385e+06	50.89	1781.52	2173.9	-34.481	2796.48	277.418	-34.481	114.116	22.705	0.126455	0.116939	0.178167
845	1.12896e+06	2.52379e+06	48.797	1783.99	2114	-36.574	2755.88	233.312	-36.574	114.116	22.7045	0.126427	0.116894	0.178107
846	1.12897e+06	2.52373e+06	51.447	1786.47	2054.09	-33.924	2715.28	189.207	-33.924	114.116	22.7039	0.126425	0.11689	0.178102
847	1.129e+06	2.52427e+06	63.756	1824.39	2595.73	-21.615	3125.03	545.34	-21.615	114.116	22.7088	0.126399	0.116847	0.178046
848	1.12901e+06	2.52421e+06	63.779	1826.87	2535.83	-21.592	3084.43	501.235	-21.592	114.116	22.7082	0.126284	0.116658	0.1778
849	1.12901e+06	2.52415e+06	62.6	1829.35	2475.92	-22.771	3043.83	457.129	-22.771	114.116	22.7077	0.126155	0.116447	0.177524
850	1.12901e+06	2.52409e+06	60.389	1831.83	2416.02	-24.982	3003.22	413.024	-24.982	114.116	22.7072	0.126155	0.116446	0.177523
851	1.12901e+06	2.52403e+06	57.429	1834.3	2356.11	-27.942	2962.62	368.919	-27.942	114.116	22.7066	0.125757	0.115793	0.176671
852	1.12902e+06	2.52397e+06	55.555	1836.78	2296.21	-29.816	2922.02	324.813	-29.816	114.116	22.7061	0.125703	0.115703	0.176554
853	1.12902e+06	2.52391e+06	53.681	1839.26	2236.3	-31.69	2881.42	280.708	-31.69	114.116	22.7055	0.125657	0.115627	0.176456
854	1.12902e+06	2.52385e+06	51.807	1841.74	2176.39	-33.564	2840.82	236.602	-33.564	114.116	22.705	0.125628	0.115579	0.176393
855	1.12902e+06	2.52379e+06	49.933	1844.21	2116.49	-35.438	2800.22	192.498	-35.438	114.116	22.7045	0.125611	0.115551	0.176357
856	1.12903e+06	2.52373e+06	48.431	1846.69	2056.58	-36.94	2759.62	148.392	-36.94	114.116	22.7039	0.125579	0.1155	0.176289
857	1.12906e+06	2.52428e+06	62.425	1884.61	2598.23	-22.946	3169.36	504.527	-22.946	114.117	22.7088	0.125571	0.115486	0.176271
858	1.12907e+06	2.52422e+06	62.335	1887.09	2538.32	-23.036	3128.76	460.421	-23.036	114.117	22.7082	0.125511	0.115387	0.176143
859	1.12907e+06	2.52416e+06	61.549	1889.57	2478.41	-23.822	3088.16	416.316	-23.822	114.117	22.7077	0.125318	0.11507	0.175729
860	1.12907e+06	2.5241e+06	60.245	1892.05	2418.51	-25.126	3047.56	372.21	-25.126	114.117	22.7072	0.125291	0.115026	0.175672
861	1.12907e+06	2.52404e+06	58.448	1894.52	2358.6	-26.923	3006.96	328.105	-26.923	114.117	22.7066	0.125261	0.114977	0.175607
862	1.12908e+06	2.52398e+06	56.652	1897	2298.81	-28.719	2966.43	284.08	-28.719	114.117	22.7061	0.125226	0.114919	0.175532
863	1.12908e+06	2.52392e+06	54.856	1899.47	2238.9	-30.515	2925.83	239.975	-30.515	114.117	22.7055	0.125058	0.114643	0.175172
864	1.12908e+06	2.52386e+06	53.06	1901.95	2179	-32.311	2885.23	195.87	-32.311	114.117	22.705	0.125032	0.114601	0.175117
865	1.12908e+06	2.5238e+06	49.775	1904.43	2119.09	-35.596	2844.63	151.764	-35.596	114.117	22.7045	0.124998	0.114544	0.175043
866	1.12909e+06	2.52374e+06	50.561	1906.91	2059.18	-34.81	2804.03	107.658	-34.81	114.117	22.7039	0.124997	0.114543	0.175042
867	1.12912e+06	2.52428e+06	61.094	1944.83	2600.72	-24.277	3213.7	463.714	-24.277	114.118	22.7088	0.124992	0.114534	0.17503
868	1.12913e+06	2.52422e+06	57.451	1947.3	2540.92	-27.92	3173.18	419.69	-27.92	114.118	22.7082	0.124859	0.114316	0.174745
869	1.12913e+06	2.52416e+06	56.928	1949.78	2481.02	-28.443	3132.57	375.584	-28.443	114.118	22.7077	0.124748	0.114134	0.174508
870	1.12913e+06	2.5241e+06	61.863	1952.26	2421.11	-23.508	3091.97	331.478	-23.508	114.118	22.7072	0.124703	0.114059	0.17441
871	1.12913e+06	2.52404e+06	60.166	1954.74	2361.2	-25.205	3051.37	287.372	-25.205	114.118	22.7066	0.124699	0.114053	0.174402
872	1.12914e+06	2.52398e+06	57.991	1957.22	2301.3	-27.38	3010.77	243.267	-27.38	114.118	22.7061	0.124678	0.114018	0.174357
873	1.12914e+06	2.52392e+06	55.28	1959.69	2241.39	-30.091	2970.17	199.161	-30.091	114.118	22.7055	0.12456	0.113825	0.174105
874	1.12914e+06	2.52386e+06	51.875	1962.17	2181.49	-33.496	2929.57	155.055	-33.496	114.118	22.705	0.124555	0.113816	0.174093
875	1.12914e+06	2.5238e+06	51.905	1964.65	2121.58	-33.466	2888.97	110.95	-33.466	114.118	22.7045	0.124438	0.113624	0.173842
876	1.12915e+06	2.52374e+06	52.69	1967.13	2061.68	-32.681	2848.37	66.8433	-32.681	114.118	22.7039	0.124359	0.113494	0.173674
877	1.12919e+06	2.52428e+06	59.763	2005.15	2603.32	-25.608	3258.19	422.913	-25.608	114.118	22.7088	0.124157	0.113163	0.173242
878	1.12919e+06	2.52422e+06	52.908	2007.62	2543.42	-32.463	3217.59	378.806	-32.463	114.118	22.7082	0.124151	0.113153	0.173228
879	1.12919e+06	2.52416e+06	55.264	2010.1	2483.51	-30.107	3176.99	334.7	-30.107	114.118	22.7077	0.124108	0.113082	0.173136
880	1.12919e+06	2.5241e+06	60.372	2012.58	2423.61	-24.999	3136.39	290.595	-24.999	114.118	22.7072	0.124081	0.113038	0.173079
881	1.1292e+06	2.52404e+06	62.722	2015.06	2363.7	-22.649	3095.78	246.488	-22.649	114.118	22.7066	0.124031	0.112955	0.172971
882	1.1292e+06	2.52398e+06	57.675	2017.54	2303.8	-27.696	3055.18	202.383	-27.696	114.118	22.7061	0.123965	0.112847	0.172829
883	1.1292e+06	2.52392e+06	54.002	2020.02	2243.89	-31.369	3014.58	158.277	-31.369	114.118	22.7055	0.123961	0.11284	0.172821
884	1.1292e+06	2.52386e+06	53.248	2022.5	2183.98	-32.123	2973.98	114.171	-32.123	114.118	22.705	0.123859	0.112672	0.172601
885	1.1292e+06	2.5238e+06	53.2	2024.98	2124.08	-32.171	2933.38	70.0651	-32.171	114.118	22.7045	0.1238	0.112575	0.172475
886	1.12921e+06	2.52374e+06	53.611	2027.45	2064.17	-31.76	2892.78	25.9589	-31.76	114.118	22.7039	0.123619	0.112278	0.172087
887	1.12813e+06	2.52364e+06	60.808	945.445	1959.33	-24.563	2053.67	716.813	-24.563	114.108	22.7034	0.123509	0.112098	0.171853
888	1.12813e+06	2.52358e+06	62.1	947.919	1899.42	-23.271	2013.07	672.711	-23.271	114.108	22.7028	0.123446	0.111993	0.171716
889	1.12813e+06	2.52352e+06	61.728	950.393	1839.52	-23.643	1972.46	628.609	-23.643	114.108	22.7023	0.123251	0.111673	0.171299
890	1.12813e+06	2.52346e+06	61.236	952.867	1779.61	-24.135	1931.86	584.507	-24.135	114.108	22.7018	0.123184	0.111562	0.171154
891	1.12814e+06	2.5234e+06	59.564	955.341	1719.7	-25.807	1891.26	540.405	-25.807	114.108	22.7012	0.12311	0.111441	0.170996
892	1.12814e+06	2.52334e+06	58.144	957.815	1659.8	-27.227	1850.65	496.303	-27.227	114.108	22.7007	0.122997	0.111256	0.170755
893	1.12814e+06	2.52328e+06	55.886	960.289	1599.89	-29.485	1810.05	452.201	-29.485	114.108	22.7002	0.122973	0.111217	0.170704
894	1.12814e+06	2.52322e+06	55.621	962.763	1539.99	-29.75	1769.45	408.099	-29.75	114.108	22.6996	0.122935	0.111154	0.170622
895	1.12815e+06	2.52316e+06	52.478	965.237	1480.09	-32.893	1728.84	363.998	-32.893	114.108	22.6991	0.122908	0.11111	0.170564
896	1.12815e+06	2.5231e+06	50.149	967.711	1420.18	-35.222	1688.24	319.896	-35.222	114.108	22.6985	0.122895	0.111087	0.170535
897	1.12819e+06	2.52364e+06	61.302	1005.67	1961.81	-24.069	2098.01	675.995	-24.069	114.108	22.7034	0.122871	0.111049	0.170484
898	1.12819e+06	2.52358e+06	62.757	1008.14	1901.91	-22.614	2057.4	631.893	-22.614	114.108	22.7028	0.122765	0.110875	0.170257
899	1.12819e+06	2.52352e+06	62.364	1010.61	1842	-23.007	2016.8	587.791	-23.007	114.108	22.7023	0.12274	0.110833	0.170203
900	1.12819e+06	2.52346e+06	62.152	1013.09	1782.1	-23.219	1976.2	543.689	-23.219	114.108	22.7018	0.12266	0.110702	0.170032
901	1.1282e+06	2.5234e+06	60.973	1015.56	1722.19	-24.398	1935.59	499.587	-24.398	114.108	22.7012	0.122641	0.110671	0.169992
902	1.1282e+06	2.52334e+06	59.794	1018.04	1662.29	-25.577	1894.99	455.485	-25.577	114.108	22.7007	0.122612	0.110622	0.169928
903	1.1282e+06	2.52328e+06	57.288	1020.51	1602.38	-28.083	1854.39	411.383	-28.083	114.108	22.7002	0.122566	0.110547	0.169829
904	1.1282e+06	2.52322e+06	54.145	1022.99	1542.48	-31.226	1813.78	367.281	-31.226	114.108	22.6996	0.12256	0.110538	0.169818
905	1.12821e+06	2.52316e+06	51.576	1025.46	1482.57	-33.795	1773.18	323.179	-33.795	114.108	22.6991	0.122547	0.110516	0.16979
906	1.12821e+06	2.5231e+06	50.397	1027.93	1422.67	-34.974	1732.57	279.076	-34.974	114.108	22.6985	0.12254	0.110505	0.169775
907	1.12825e+06	2.52364e+06	61.795	1065.89	1964.3	-23.576	2142.34	635.179	-23.576	114.109	22.7034	0.122462	0.110376	0.169607
908	1.12825e+06	2.52358e+06	62.376	1068.36	1904.39	-22.995	2101.74	591.076	-22.995	114.109	22.7028	0.122283	0.110082	0.169223
909	1.12825e+06	2.52352e+06	62.069	1070.84	1844.49	-23.302	2061.13	546.973	-23.302	114.109	22.7023	0.122064	0.109723	0.168755
910	1.12825e+06	2.52346e+06	62.126	1073.31	1784.58	-23.245	2020.53	502.871	-23.245	114.109	22.7018	0.122055	0.109707	0.168735
911	1.12826e+06	2.5234e+06	62.464	1075.78	1724.68	-22.907	1979.93	458.769	-22.907	114.109	22.7012	0.121981	0.109586	0.168576
912	1.12826e+06	2.52334e+06	62.035	1078.26	1664.77	-23.336	1939.32	414.666	-23.336	114.109	22.7007	0.121944	0.109525	0.168497
913	1.12826e+06	2.52328e+06	58.993	1080.73	1604.87	-26.378	1898.72	370.564	-26.378	114.109	22.7002	0.121881	0.109422	0.168362
914	1.12826e+06	2.52322e+06	55.849	1083.21	1544.96	-29.522	1858.12	326.461	-29.522	114.109	22.6996	0.12174	0.10919	0.16806
915	1.12827e+06	2.52316e+06	54.345	1085.68	1485.06	-31.026	1817.51	282.36	-31.026	114.109	22.6991	0.121512	0.108815	0.167571
916	1.12827e+06	2.5231e+06	52.912	1088.16	1425.15	-32.459	1776.91	238.258	-32.459	114.109	22.6985	0.121465	0.108738	0.167471
917	1.12831e+06	2.52364e+06	62.279	1126.11	1966.79	-23.092	2186.68	594.361	-23.092	114.109	22.7034	0.121413	0.108652	0.167359
918	1.12831e+06	2.52358e+06	62.069	1128.58	1906.88	-23.302	2146.07	550.258	-23.302	114.109	22.7028	0.121407	0.108642	0.167345
919	1128311	2.52352e+06	61.699	1131.06	1846.98	-23.672	2105.47	506.155	-23.672	114.109	22.7023	0.121341	0.108535	0.167205
920	1.12831e+06	2.52346e+06	61.7	1133.53	1787.07	-23.671	2064.87	462.053	-23.671	114.109	22.7018	0.121273	0.108422	0.167059
921	1.12832e+06	2.5234e+06	63.955	1136.01	1727.17	-21.416	2024.26	417.951	-21.416	114.109	22.7012	0.121268	0.108414	0.167048
922	1.12832e+06	2.52335e+06	63.222	1138.48	1667.26	-22.149	1983.66	373.848	-22.149	114.109	22.7007	0.121239	0.108365	0.166985
923	1.12832e+06	2.52329e+06	60.779	1140.95	1607.36	-24.592	1943.06	329.746	-24.592	114.109	22.7002	0.12106	0.108071	0.166601
924	1.12832e+06	2.52323e+06	58.186	1143.43	1547.45	-27.185	1902.45	285.643	-27.185	114.109	22.6996	0.121053	0.10806	0.166586
925	1.12833e+06	2.52317e+06	56.691	1145.9	1487.55	-28.68	1861.85	241.541	-28.68	114.109	22.6991	0.121043	0.108045	0.166567
926	1.12833e+06	2.52311e+06	56.691	1148.38	1427.64	-28.68	1821.25	197.438	-28.68	114.109	22.6985	0.121025	0.108014	0.166526
927	1.12837e+06	2.52365e+06	61.442	1186.43	1969.28	-23.929	2231.09	553.474	-23.929	114.11	22.7034	0.120908	0.107822	0.166275
928	1.12837e+06	2.52359e+06	62.246	1188.91	1909.38	-23.125	2190.48	509.372	-23.125	114.11	22.7028	0.120878	0.107773	0.166211
929	1.12837e+06	2.52353e+06	61.273	1191.38	1849.47	-24.098	2149.88	465.268	-24.098	114.11	22.7023	0.120862	0.107747	0.166178
930	1.12837e+06	2.52347e+06	62.812	1193.86	1789.56	-22.559	2109.28	421.166	-22.559	114.11	22.7018	0.120853	0.107732	0.166159
931	1.12838e+06	2.52341e+06	62.552	1196.33	1729.66	-22.819	2068.67	377.063	-22.819	114.11	22.7012	0.120811	0.107663	0.166069
932	1.12838e+06	2.52335e+06	61.766	1198.81	1669.75	-23.605	2028.07	332.96	-23.605	114.11	22.7007	0.120723	0.107517	0.165879
933	1.12838e+06	2.52329e+06	59.751	1201.28	1609.85	-25.62	1987.47	288.858	-25.62	114.11	22.7002	0.120664	0.107421	0.165753
934	1.12838e+06	2.52323e+06	57.655	1203.76	1549.94	-27.716	1946.86	244.755	-27.716	114.11	22.6996	0.120648	0.107395	0.165719
935	1.12839e+06	2.52317e+06	56.295	1206.23	1490.04	-29.076	1906.26	200.652	-29.076	114.11	22.6991	0.120632	0.107368	0.165684
936	1.12839e+06	2.52311e+06	55.423	1208.7	1430.13	-29.948	1865.66	156.55	-29.948	114.11	22.6985	0.120567	0.107262	0.165545
937	1.12843e+06	2.52365e+06	61.076	1246.65	1971.77	-24.295	2275.42	512.658	-24.295	114.111	22.7034	0.120545	0.107225	0.165498
938	1.12843e+06	2.52359e+06	61.82	1249.13	1911.86	-23.551	2234.82	468.554	-23.551	114.111	22.7028	0.120514	0.107175	0.165432
939	1.12843e+06	2.52353e+06	61.64	1251.6	1851.96	-23.731	2194.22	424.452	-23.731	114.111	22.7023	0.120495	0.107144	0.165391
940	1.12843e+06	2.52347e+06	61.634	1254.08	1792.05	-23.737	2153.61	380.348	-23.737	114.111	22.7018	0.120365	0.106929	0.165111
941	1.12844e+06	2.52341e+06	60.958	1256.55	1732.15	-24.413	2113.01	336.245	-24.413	114.111	22.7012	0.120305	0.106831	0.164983
942	1.12844e+06	2.52335e+06	60.565	1259.03	1672.24	-24.806	2072.41	292.142	-24.806	114.111	22.7007	0.120302	0.106826	0.164977
943	1.12844e+06	2.52329e+06	59.069	1261.5	1612.34	-26.302	2031.8	248.04	-26.302	114.111	22.7002	0.120234	0.106715	0.164832
944	1.12844e+06	2.52323e+06	57.088	1263.98	1552.43	-28.283	1991.2	203.936	-28.283	114.111	22.6996	0.120224	0.106698	0.164811
945	1.12845e+06	2.52317e+06	55.443	1266.45	1492.53	-29.928	1950.6	159.834	-29.928	114.111	22.6991	0.120133	0.106549	0.164615
946	1.12845e+06	2.52311e+06	53.293	1268.93	1432.62	-32.078	1910	115.731	-32.078	114.111	22.6985	0.120132	0.106546	0.164612
947	1.12849e+06	2.52365e+06	61.022	1306.87	1974.26	-24.349	2319.76	471.841	-24.349	114.111	22.7034	0.119953	0.106253	0.16423
948	1.12849e+06	2.52359e+06	62.106	1309.35	1914.35	-23.265	2279.16	427.737	-23.265	114.111	22.7028	0.119947	0.106242	0.164216
949	1.12849e+06	2.52353e+06	63.892	1311.82	1854.45	-21.479	2238.55	383.634	-21.479	114.111	22.7023	0.119941	0.106232	0.164203
950	1.12849e+06	2.52347e+06	63.106	1314.3	1794.54	-22.265	2197.95	339.531	-22.265	114.111	22.7018	0.119902	0.106169	0.16412
951	1.1285e+06	2.52341e+06	60.107	1316.77	1734.64	-25.264	2157.35	295.428	-25.264	114.111	22.7012	0.119747	0.105915	0.163788
952	1.1285e+06	2.52335e+06	59.714	1319.25	1674.73	-25.657	2116.74	251.324	-25.657	114.111	22.7007	0.119743	0.105907	0.163779
953	1.1285e+06	2.52329e+06	58.217	1321.72	1614.83	-27.154	2076.14	207.222	-27.154	114.111	22.7002	0.119715	0.105862	0.163719
954	1.1285e+06	2.52323e+06	56.667	1324.2	1554.92	-28.704	2035.54	163.119	-28.704	114.111	22.6996	0.119668	0.105784	0.163618
955	1.12851e+06	2.52317e+06	54.933	1326.68	1495.01	-30.438	1994.93	119.015	-30.438	114.111	22.6991	0.119595	0.105665	0.163463
956	1.12851e+06	2.52311e+06	52.576	1329.15	1435.11	-32.795	1954.33	74.9123	-32.795	114.111	22.6985	0.119529	0.105555	0.16332
957	1.12855e+06	2.52365e+06	60.968	1367.09	1976.74	-24.403	2364.09	431.024	-24.403	114.112	22.7034	0.119526	0.105551	0.163314
958	1.12855e+06	2.52359e+06	66.097	1369.57	1916.84	-19.274	2323.49	386.921	-19.274	114.112	22.7028	0.119524	0.105548	0.16331
959	1.12855e+06	2.52353e+06	68.753	1372.05	1856.93	-16.618	2282.89	342.817	-16.618	114.112	22.7023	0.119475	0.105467	0.163205
960	1.12855e+06	2.52347e+06	68.217	1374.52	1797.03	-17.154	2242.29	298.713	-17.154	114.112	22.7018	0.119394	0.105333	0.16303
961	1.12856e+06	2.52341e+06	65.074	1377	1737.12	-20.297	2201.68	254.61	-20.297	114.112	22.7012	0.119368	0.105291	0.162975
962	1.12856e+06	2.52335e+06	61.114	1379.47	1677.22	-24.257	2161.08	210.507	-24.257	114.112	22.7007	0.119366	0.105287	0.16297
963	1.12856e+06	2.5233e+06	59.157	1381.95	1617.31	-26.214	2120.48	166.404	-26.214	114.112	22.7002	0.119342	0.105248	0.162919
964	1.12856e+06	2.52324e+06	57.056	1384.42	1557.41	-28.315	2079.87	122.3	-28.315	114.112	22.6996	0.11934	0.105246	0.162916
965	1.12857e+06	2.52318e+06	55.359	1386.9	1497.5	-30.012	2039.27	78.1977	-30.012	114.112	22.6991	0.119207	0.105026	0.16263
966	1.12857e+06	2.52312e+06	53.002	1389.37	1437.6	-32.369	1998.67	34.0937	-32.369	114.112	22.6985	0.119155	0.104941	0.162518
967	1.12861e+06	2.52366e+06	60.914	1427.42	1979.24	-24.457	2408.51	390.138	-24.457	114.112	22.7034	0.119067	0.104797	0.16233
968	1.12861e+06	2.5236e+06	69.491	1429.89	1919.33	-15.88	2367.9	346.034	-15.88	114.112	22.7028	0.119058	0.104782	0.162311
969	1.12861e+06	2.52354e+06	72.148	1432.37	1859.43	-13.223	2327.3	301.931	-13.223	114.112	22.7023	0.118992	0.104673	0.162169
970	1.12861e+06	2.52348e+06	71.388	1434.85	1799.52	-13.983	2286.7	257.827	-13.983	114.112	22.7018	0.118976	0.104646	0.162134
971	1.12862e+06	2.52342e+06	66.673	1437.32	1739.62	-18.698	2246.1	213.723	-18.698	114.112	22.7012	0.118956	0.104613	0.162091
972	1.12862e+06	2.52336e+06	62.232	1439.8	1679.71	-23.139	2205.49	169.62	-23.139	114.112	22.7007	0.118952	0.104607	0.162083
973	1.12862e+06	2.5233e+06	59.758	1442.27	1619.81	-25.613	2164.89	125.516	-25.613	114.112	22.7002	0.118936	0.104581	0.16205
974	1.12862e+06	2.52324e+06	57.822	1444.75	1559.9	-27.549	2124.29	81.4125	-27.549	114.112	22.6996	0.118836	0.104416	0.161834
975	1.12863e+06	2.52318e+06	55.528	1447.22	1500	-29.843	2083.68	37.3098	-29.843	114.112	22.6991	0.118766	0.104302	0.161685
976	1.12863e+06	2.52312e+06	53.17	1449.7	1440.09	-32.201	2043.08	-6.79427	-32.201	114.112	22.6985	0.118751	0.104277	0.161652
977	1.12867e+06	2.52366e+06	60.86	1487.64	1981.73	-24.511	2452.84	349.322	-24.511	114.113	22.7034	0.118735	0.104251	0.161619
978	1.12867e+06	2.5236e+06	67.719	1490.11	1921.82	-17.652	2412.24	305.218	-17.652	114.113	22.7028	0.118648	0.104108	0.161433
979	1.12867e+06	2.52354e+06	69.828	1492.59	1861.92	-15.543	2371.64	261.113	-15.543	114.113	22.7023	0.118644	0.104101	0.161422
980	1.12868e+06	2.52348e+06	69.437	1495.07	1802.01	-15.934	2331.03	217.01	-15.934	114.113	22.7018	0.118631	0.10408	0.161395
981	1.12868e+06	2.52342e+06	66.687	1497.54	1742.11	-18.684	2290.43	172.906	-18.684	114.113	22.7012	0.118554	0.103954	0.161231
982	1.12868e+06	2.52336e+06	63.936	1500.02	1682.2	-21.435	2249.83	128.803	-21.435	114.113	22.7007	0.11849	0.103847	0.161092
983	1.12868e+06	2.5233e+06	61.524	1502.49	1622.3	-23.847	2209.23	84.6986	-23.847	114.113	22.7002	0.118315	0.103561	0.160719
984	1.12868e+06	2.52324e+06	58.696	1504.97	1562.39	-26.675	2168.62	40.5952	-26.675	114.113	22.6996	0.118283	0.103508	0.16065
985	1.12869e+06	2.52318e+06	54.676	1507.45	1502.48	-30.695	2128.02	-3.50813	-30.695	114.113	22.6991	0.118261	0.103471	0.160601
986	1.12869e+06	2.52312e+06	51.901	1509.92	1442.58	-33.47	2087.42	-47.6122	-33.47	114.113	22.6985	0.118259	0.103469	0.160598
987	1.12873e+06	2.52366e+06	59.486	1547.86	1984.22	-25.885	2497.18	308.506	-25.885	114.114	22.7034	0.118213	0.103392	0.160498
988	1.12873e+06	2.5236e+06	62.139	1550.34	1924.31	-23.232	2456.58	264.401	-23.232	114.114	22.7028	0.118206	0.103382	0.160485
989	1.12873e+06	2.52354e+06	64.394	1552.81	1864.41	-20.977	2415.97	220.298	-20.977	114.114	22.7023	0.118126	0.103249	0.160312
990	1.12874e+06	2.52348e+06	64.929	1555.29	1804.5	-20.442	2375.37	176.193	-20.442	114.114	22.7018	0.118125	0.103248	0.160311
991	1.12874e+06	2.52342e+06	65.322	1557.77	1744.6	-20.049	2334.77	132.09	-20.049	114.114	22.7012	0.11808	0.103174	0.160214
992	1.12874e+06	2.52336e+06	65.64	1560.24	1684.69	-19.731	2294.17	87.9854	-19.731	114.114	22.7007	0.118079	0.103172	0.160211
993	1.12874e+06	2.5233e+06	62.167	1562.72	1624.79	-23.204	2253.56	43.8814	-23.204	114.114	22.7002	0.118018	0.103071	0.16008
994	1.12875e+06	2.52324e+06	57.844	1565.19	1564.88	-27.527	2212.96	-0.222705	-27.527	114.114	22.6996	0.117944	0.102951	0.159923
995	1.12875e+06	2.52318e+06	53.767	1567.67	1504.97	-31.604	2172.36	-44.3261	-31.604	114.114	22.6991	0.117803	0.102719	0.159621
996	1.12875e+06	2.52312e+06	52.901	1570.15	1445.07	-32.47	2131.76	-88.4301	-32.47	114.114	22.6985	0.117803	0.102718	0.15962
997	1.12879e+06	2.52366e+06	56.845	1608.08	1986.71	-28.526	2541.51	267.689	-28.526	114.114	22.7034	0.117769	0.102663	0.159548
998	1.12879e+06	2.5236e+06	58.857	1610.56	1926.8	-26.514	2500.91	223.585	-26.514	114.114	22.7028	0.117648	0.102464	0.159288
999	1.12879e+06	2.52354e+06	59.604	1613.03	1866.9	-25.767	2460.31	179.48	-25.767	114.114	22.7023	0.117525	0.102263	0.159025
1000	1.1288e+06	2.52348e+06	62.65	1615.51	1806.99	-22.721	2419.71	135.377	-22.721	114.114	22.7018	0.117479	0.102187	0.158926
1001	1.1288e+06	2.52342e+06	63.603	1617.99	1747.09	-21.768	2379.11	91.2723	-21.768	114.114	22.7012	0.117445	0.10213	0.158852
1002	1.1288e+06	2.52336e+06	64.23	1620.46	1687.18	-21.141	2338.5	47.1682	-21.141	114.114	22.7007	0.117405	0.102065	0.158768
1003	1.1288e+06	2.52331e+06	61.867	1622.94	1627.27	-23.504	2297.9	3.06414	-23.504	114.114	22.7002	0.117381	0.102025	0.158715
1004	1.12881e+06	2.52325e+06	57.718	1625.42	1567.37	-27.653	2257.3	-41.0399	-27.653	114.114	22.6996	0.117348	0.101971	0.158645
1005	1.12881e+06	2.52319e+06	54.181	1627.89	1507.46	-31.19	2216.7	-85.144	-31.19	114.114	22.6991	0.117305	0.101899	0.158552
1006	1.12881e+06	2.52313e+06	54.786	1630.37	1447.56	-30.585	2176.09	-129.247	-30.585	114.114	22.6985	0.117134	0.101619	0.158186
1007	1.12885e+06	2.52367e+06	58.322	1668.4	1989.2	-27.049	2585.93	226.804	-27.049	114.115	22.7034	0.117109	0.101578	0.158133
1008	1.12885e+06	2.52361e+06	57.813	1670.88	1929.3	-27.558	2545.33	182.699	-27.558	114.115	22.7028	0.117073	0.101518	0.158055
1009	1.12885e+06	2.52355e+06	57.886	1673.36	1869.39	-27.485	2504.72	138.595	-27.485	114.115	22.7023	0.116991	0.101383	0.157879
1010	1.12886e+06	2.52349e+06	60.521	1675.84	1809.48	-24.85	2464.12	94.4905	-24.85	114.115	22.7018	0.116942	0.101304	0.157775
1011	1.12886e+06	2.52343e+06	61.899	1678.31	1749.58	-23.472	2423.52	50.3858	-23.472	114.115	22.7012	0.116889	0.101217	0.157662
1012	1.12886e+06	2.52337e+06	62.002	1680.79	1689.67	-23.369	2382.92	6.2817	-23.369	114.115	22.7007	0.116854	0.101158	0.157585
1013	1.12886e+06	2.52331e+06	60.114	1683.27	1629.77	-25.257	2342.32	-37.8231	-25.257	114.115	22.7002	0.116822	0.101106	0.157516
1014	1.12887e+06	2.52325e+06	57.479	1685.74	1569.86	-27.892	2301.71	-81.9272	-27.892	114.115	22.6996	0.116721	0.10094	0.1573
1015	1.12887e+06	2.52319e+06	54.181	1688.22	1509.96	-31.19	2261.11	-126.031	-31.19	114.115	22.6991	0.116673	0.100862	0.157199
1016	1.12887e+06	2.52313e+06	54.967	1690.7	1450.05	-30.404	2220.51	-170.136	-30.404	114.115	22.6985	0.116564	0.100682	0.156964
1017	1.12891e+06	2.52367e+06	58.534	1728.62	1991.69	-26.837	2630.26	185.988	-26.837	114.115	22.7034	0.116549	0.100658	0.156933
1018	1.12891e+06	2.52361e+06	56.106	1731.1	1931.79	-29.265	2589.66	141.883	-29.265	114.115	22.7028	0.11627	0.100199	0.156334
1019	1.12891e+06	2.52355e+06	54.534	1733.58	1871.88	-30.837	2549.06	97.7788	-30.837	114.115	22.7023	0.116235	0.100141	0.156258
1020	1128916	2.52349e+06	56.044	1736.06	1811.97	-29.327	2508.46	53.674	-29.327	114.115	22.7018	0.116207	0.100096	0.1562
1021	1.12892e+06	2.52343e+06	56.393	1738.53	1752.07	-28.978	2467.86	9.56925	-28.978	114.115	22.7012	0.116158	0.100015	0.156094
1022	1.12892e+06	2.52337e+06	57.155	1741.01	1692.16	-28.216	2427.25	-34.5348	-28.216	114.115	22.7007	0.116124	0.0999599	0.156022
1023	1.12892e+06	2.52331e+06	55.853	1743.49	1632.26	-29.518	2386.65	-78.6396	-29.518	114.115	22.7002	0.116066	0.0998642	0.155897
1024	1.12893e+06	2.52325e+06	54.013	1745.96	1572.35	-31.358	2346.05	-122.744	-31.358	114.115	22.6996	0.116048	0.0998337	0.155857
1025	1.12893e+06	2.52319e+06	53.634	1748.44	1512.45	-31.737	2305.45	-166.848	-31.737	114.115	22.6991	0.115905	0.0995985	0.155551
1026	1.12893e+06	2.52313e+06	54.113	1750.91	1452.65	-31.258	2264.92	-210.872	-31.258	114.115	22.6985	0.115898	0.0995879	0.155537
1027	1.12897e+06	2.52367e+06	58.108	1788.85	1994.18	-27.263	2674.6	145.172	-27.263	114.116	22.7034	0.115748	0.0993411	0.155215
1028	1.12897e+06	2.52361e+06	53.254	1791.32	1934.28	-32.117	2634	101.068	-32.117	114.116	22.7028	0.115552	0.0990183	0.154794
1029	1.12897e+06	2.52355e+06	51.682	1793.8	1874.37	-33.689	2593.4	56.9623	-33.689	114.116	22.7023	0.115537	0.098995	0.154764
1030	1.12898e+06	2.52349e+06	51.253	1796.28	1814.46	-34.118	2552.8	12.8575	-34.118	114.116	22.7018	0.115479	0.0988998	0.15464
1031	1.12898e+06	2.52343e+06	52.252	1798.76	1754.56	-33.119	2512.19	-31.2466	-33.119	114.116	22.7012	0.115375	0.0987274	0.154415
1032	1.12898e+06	2.52337e+06	53.431	1801.23	1694.77	-31.94	2471.67	-75.27	-31.94	114.116	22.7007	0.115368	0.0987169	0.154401
1033	1.12898e+06	2.52331e+06	53.783	1803.71	1634.86	-31.588	2431.07	-119.374	-31.588	114.116	22.7002	0.115348	0.0986832	0.154357
1034	1.12899e+06	2.52325e+06	53.587	1806.18	1574.95	-31.784	2390.46	-163.48	-31.784	114.116	22.6996	0.115316	0.0986313	0.154289
1035	1.12899e+06	2.52319e+06	53.18	1808.66	1515.05	-32.191	2349.86	-207.584	-32.191	114.116	22.6991	0.115285	0.0985794	0.154222
1036	1.12899e+06	2.52313e+06	52.782	1811.14	1455.14	-32.589	2309.26	-251.688	-32.589	114.116	22.6985	0.115188	0.0984206	0.154015
1037	1.12903e+06	2.52367e+06	57.682	1849.06	1996.78	-27.689	2719.01	104.439	-27.689	114.116	22.7034	0.115059	0.098209	0.153739
1038	1.12903e+06	2.52361e+06	52.561	1851.54	1936.88	-32.81	2678.41	60.334	-32.81	114.116	22.7028	0.114964	0.0980527	0.153535
1039	1.12903e+06	2.52355e+06	51.775	1854.02	1876.97	-33.596	2637.81	16.2285	-33.596	114.116	22.7023	0.114809	0.097798	0.153203
1040	1.12904e+06	2.52349e+06	51.253	1856.5	1817.07	-34.118	2597.21	-27.8763	-34.118	114.116	22.7018	0.114809	0.0977977	0.153202
1041	1.12904e+06	2.52343e+06	52.039	1858.97	1757.16	-33.332	2556.61	-71.9818	-33.332	114.116	22.7012	0.114796	0.0977757	0.153173
1042	1.12904e+06	2.52337e+06	52.824	1861.45	1697.26	-32.547	2516.01	-116.087	-32.547	114.116	22.7007	0.114652	0.0975402	0.152866
1043	1.12904e+06	2.52332e+06	53.187	1863.93	1637.35	-32.184	2475.4	-160.191	-32.184	114.116	22.7002	0.114623	0.0974928	0.152805
1044	1.12905e+06	2.52326e+06	53.187	1866.41	1577.44	-32.184	2434.8	-204.297	-32.184	114.116	22.6996	0.114614	0.0974775	0.152785
1045	1.12905e+06	2.5232e+06	52.754	1868.88	1517.54	-32.617	2394.2	-248.401	-32.617	114.116	22.6991	0.114545	0.0973637	0.152636
1046	1.12905e+06	2.52314e+06	51.93	1871.36	1457.63	-33.441	2353.6	-292.506	-33.441	114.116	22.6985	0.114541	0.0973576	0.152628
1047	1.12909e+06	2.52368e+06	57.256	1909.39	1999.28	-28.115	2763.43	63.5529	-28.115	114.117	22.7034	0.114541	0.0973569	0.152627
1048	1.12909e+06	2.52362e+06	53.024	1911.87	1939.37	-32.347	2722.83	19.4482	-32.347	114.117	22.7028	0.114395	0.0971166	0.152314
1049	1.12909e+06	2.52356e+06	51.714	1914.34	1879.47	-33.657	2682.23	-24.6573	-33.657	114.117	22.7023	0.114226	0.0968389	0.151952
1050	1.1291e+06	2.5235e+06	51.253	1916.82	1819.56	-34.118	2641.62	-68.7628	-34.118	114.117	22.7018	0.114199	0.0967956	0.151895
1051	1.1291e+06	2.52344e+06	52.039	1919.3	1759.66	-33.332	2601.02	-112.868	-33.332	114.117	22.7012	0.114186	0.0967739	0.151867
1052	1.1291e+06	2.52338e+06	53.57	1921.78	1699.75	-31.801	2560.42	-156.972	-31.801	114.117	22.7007	0.114146	0.0967088	0.151782
1053	1.1291e+06	2.52332e+06	54.294	1924.26	1639.85	-31.077	2519.82	-201.078	-31.077	114.117	22.7002	0.113992	0.0964543	0.15145
1054	1.12911e+06	2.52326e+06	54.215	1926.73	1579.94	-31.156	2479.22	-245.183	-31.156	114.117	22.6996	0.113898	0.0962998	0.151249
1055	1.12911e+06	2.5232e+06	51.959	1929.21	1520.03	-33.412	2438.61	-289.288	-33.412	114.117	22.6991	0.113734	0.0960307	0.150898
1056	1.12911e+06	2.52314e+06	51.078	1931.69	1460.13	-34.293	2398.01	-333.393	-34.293	114.117	22.6985	0.11372	0.0960082	0.150868
1057	1.12915e+06	2.52368e+06	56.83	1969.61	2001.77	-28.541	2807.77	22.7385	-28.541	114.118	22.7034	0.113702	0.0959787	0.15083
1058	1.12915e+06	2.52362e+06	52.808	1972.09	1941.87	-32.563	2767.16	-21.367	-32.563	114.118	22.7028	0.11364	0.0958759	0.150696
1059	1.12915e+06	2.52356e+06	51.647	1974.57	1881.96	-33.724	2726.56	-65.4724	-33.724	114.118	22.7023	0.113592	0.0957979	0.150594
1060	1.12916e+06	2.5235e+06	51.278	1977.04	1822.05	-34.093	2685.96	-109.579	-34.093	114.118	22.7018	0.113592	0.0957975	0.150594
1061	1.12916e+06	2.52344e+06	52.85	1979.52	1762.15	-32.521	2645.36	-153.684	-32.521	114.118	22.7012	0.11343	0.095531	0.150246
1062	1.12916e+06	2.52338e+06	55.017	1982	1702.24	-30.354	2604.76	-197.789	-30.354	114.118	22.7007	0.113326	0.0953598	0.150023
1063	1.12916e+06	2.52332e+06	55.427	1984.48	1642.34	-29.944	2564.16	-241.894	-29.944	114.118	22.7002	0.113213	0.0951742	0.149781
1064	1.12917e+06	2.52326e+06	53.89	1986.96	1582.43	-31.481	2523.56	-286	-31.481	114.118	22.6996	0.113167	0.0950988	0.149682
1065	1.12917e+06	2.5232e+06	51.107	1989.43	1522.52	-34.264	2482.95	-330.105	-34.264	114.118	22.6991	0.113039	0.0948881	0.149407
1066	1.12917e+06	2.52314e+06	50.321	1991.91	1462.62	-35.05	2442.35	-374.21	-35.05	114.118	22.6985	0.112911	0.0946774	0.149133
1067	1.12921e+06	2.52368e+06	56.404	2029.83	2004.26	-28.967	2852.1	-18.0766	-28.967	114.118	22.7034	0.112891	0.0946448	0.14909
1068	1.12921e+06	2.52362e+06	51.887	2032.31	1944.36	-33.484	2811.5	-62.1828	-33.484	114.118	22.7028	0.112891	0.0946447	0.14909
1069	1.12921e+06	2.52356e+06	53.01	2034.79	1884.45	-32.361	2770.9	-106.288	-32.361	114.118	22.7023	0.112845	0.0945698	0.148992
1070	1.12922e+06	2.5235e+06	52.811	2037.27	1824.55	-32.56	2730.3	-150.394	-32.56	114.118	22.7018	0.112807	0.0945081	0.148912
1071	1.12922e+06	2.52344e+06	54.704	2039.74	1764.64	-30.667	2689.7	-194.499	-30.667	114.118	22.7012	0.112798	0.0944926	0.148892
1072	1.12922e+06	2.52338e+06	56.392	2042.22	1704.73	-28.979	2649.1	-238.605	-28.979	114.118	22.7007	0.112778	0.0944603	0.14885
1073	1.12922e+06	2.52332e+06	56.193	2044.7	1644.83	-29.178	2608.5	-282.71	-29.178	114.118	22.7002	0.112749	0.0944125	0.148787
1074	1.12923e+06	2.52326e+06	54.369	2047.18	1584.92	-31.002	2567.89	-326.816	-31.002	114.118	22.6996	0.11271	0.0943478	0.148703
1075	1.12923e+06	2.5232e+06	50.255	2049.66	1525.02	-35.116	2527.29	-370.922	-35.116	114.118	22.6991	0.112642	0.0942366	0.148558
1076	1.12923e+06	2.52314e+06	52.215	2052.14	1465.11	-33.156	2486.69	-415.027	-33.156	114.118	22.6985	0.112636	0.094227	0.148545
1077	1.12815e+06	2.52304e+06	55.05	970.184	1360.28	-30.321	1647.63	275.794	-30.321	114.108	22.698	0.112604	0.0941729	0.148475
1078	1.12815e+06	2.52298e+06	49.405	972.658	1300.37	-35.966	1607.03	231.692	-35.966	114.108	22.6975	0.112517	0.0940308	0.148289
1079	1.12816e+06	2.52292e+06	50.673	975.131	1240.46	-34.698	1566.43	187.59	-34.698	114.108	22.6969	0.112511	0.0940208	0.148276
1080	1.12816e+06	2.52286e+06	52.694	977.605	1180.56	-32.677	1525.82	143.488	-32.677	114.108	22.6964	0.112405	0.0938466	0.148049
1081	1.12816e+06	2.5228e+06	55.019	980.078	1120.65	-30.352	1485.22	99.3872	-30.352	114.108	22.6958	0.112181	0.0934778	0.147568
1082	1.12816e+06	2.52274e+06	55.665	982.552	1060.75	-29.706	1444.61	55.2853	-29.706	114.108	22.6953	0.112162	0.0934473	0.147528
1083	1.12816e+06	2.52268e+06	58.511	985.025	1000.84	-26.86	1404.01	11.184	-26.86	114.108	22.6948	0.112112	0.0933648	0.147421
1084	1.12817e+06	2.52262e+06	60.977	987.498	940.939	-24.394	1363.4	-32.9172	-24.394	114.108	22.6942	0.11206	0.0932794	0.147309
1085	1.12817e+06	2.52256e+06	60.638	989.971	881.034	-24.733	1322.8	-77.0185	-24.733	114.108	22.6937	0.111992	0.0931682	0.147164
1086	1.12817e+06	2.5225e+06	59.753	992.445	821.129	-25.618	1282.2	-121.12	-25.618	114.108	22.6931	0.111961	0.0931174	0.147098
1087	1.12821e+06	2.52304e+06	54.917	1030.41	1362.76	-30.454	1691.97	234.974	-30.454	114.108	22.698	0.11196	0.0931153	0.147095
1088	1.12821e+06	2.52298e+06	48.715	1032.88	1302.86	-36.656	1651.37	190.872	-36.656	114.108	22.6975	0.111747	0.0927643	0.146638
1089	1.12822e+06	2.52292e+06	49.894	1035.36	1242.95	-35.477	1610.76	146.77	-35.477	114.108	22.6969	0.111614	0.0925458	0.146353
1090	1.12822e+06	2.52286e+06	51.181	1037.83	1183.05	-34.19	1570.16	102.668	-34.19	114.108	22.6964	0.111572	0.0924777	0.146264
1091	1.12822e+06	2.5228e+06	53.954	1040.3	1123.14	-31.417	1529.55	58.5672	-31.417	114.108	22.6958	0.111464	0.0922999	0.146032
1092	1.12822e+06	2.52274e+06	54.6	1042.78	1063.24	-30.771	1488.95	14.4652	-30.771	114.108	22.6953	0.111402	0.0921981	0.145899
1093	1.12823e+06	2.52268e+06	55.448	1045.25	1003.33	-29.923	1448.35	-29.636	-29.923	114.108	22.6948	0.111299	0.0920282	0.145678
1094	1.12823e+06	2.52262e+06	56.627	1047.72	943.426	-28.744	1407.74	-73.738	-28.744	114.108	22.6942	0.11126	0.0919639	0.145594
1095	1.12823e+06	2.52256e+06	57.378	1050.2	883.521	-27.993	1367.14	-117.839	-27.993	114.108	22.6937	0.111238	0.0919276	0.145546
1096	1.12823e+06	2.5225e+06	56.985	1052.67	823.616	-28.386	1326.53	-161.941	-28.386	114.108	22.6931	0.111123	0.0917397	0.145301
1097	1.12827e+06	2.52304e+06	54.784	1090.63	1365.25	-30.587	1736.31	194.156	-30.587	114.109	22.698	0.11112	0.0917352	0.145295
1098	1.12827e+06	2.52298e+06	48.758	1093.1	1305.34	-36.613	1695.7	150.053	-36.613	114.109	22.6975	0.11108	0.091669	0.145209
1099	1.12828e+06	2.52292e+06	49.681	1095.58	1245.44	-35.69	1655.1	105.951	-35.69	114.109	22.6969	0.111071	0.0916532	0.145188
1100	1.12828e+06	2.52286e+06	50.755	1098.05	1185.53	-34.616	1614.49	61.8491	-34.616	114.109	22.6964	0.110989	0.0915197	0.145014
1101	1.12828e+06	2.5228e+06	52.889	1100.53	1125.63	-32.482	1573.89	17.7471	-32.482	114.109	22.6958	0.110984	0.0915117	0.145004
1102	1.12828e+06	2.52274e+06	53.61	1103	1065.72	-31.761	1533.29	-26.3548	-31.761	114.109	22.6953	0.110889	0.0913553	0.1448
1103	1.12829e+06	2.52268e+06	54.062	1105.47	1005.82	-31.309	1492.68	-70.4568	-31.309	114.109	22.6948	0.110869	0.0913217	0.144756
1104	1.12829e+06	2.52262e+06	54.581	1107.95	945.913	-30.79	1452.08	-114.559	-30.79	114.109	22.6942	0.110829	0.0912557	0.14467
1105	1.12829e+06	2.52256e+06	54.61	1110.42	886.008	-30.761	1411.48	-158.66	-30.761	114.109	22.6937	0.11076	0.0911435	0.144524
1106	1.12829e+06	2.5225e+06	54.395	1112.89	826.102	-30.976	1370.87	-202.763	-30.976	114.109	22.6931	0.110722	0.0910801	0.144441
1107	1.12833e+06	2.52305e+06	54.651	1150.85	1367.74	-30.72	1780.64	153.336	-30.72	114.109	22.698	0.110609	0.0908954	0.1442
1108	1.12833e+06	2.52299e+06	50.462	1153.33	1307.83	-34.909	1740.04	109.234	-34.909	114.109	22.6975	0.110546	0.0907908	0.144064
1109	1.12834e+06	2.52293e+06	49.358	1155.8	1247.93	-36.013	1699.44	65.1317	-36.013	114.109	22.6969	0.11053	0.0907653	0.14403
1110	1.12834e+06	2.52287e+06	50.252	1158.28	1188.02	-35.119	1658.83	21.029	-35.119	114.109	22.6964	0.11053	0.090764	0.144029
1111	1.12834e+06	2.52281e+06	51.824	1160.75	1128.12	-33.547	1618.23	-23.0729	-33.547	114.109	22.6958	0.110485	0.09069	0.143932
1112	1.12834e+06	2.52275e+06	51.69	1163.22	1068.21	-33.681	1577.62	-67.1749	-33.681	114.109	22.6953	0.110373	0.0905073	0.143694
1113	1.12835e+06	2.52269e+06	51.666	1165.7	1008.3	-33.705	1537.02	-111.277	-33.705	114.109	22.6948	0.110287	0.090365	0.143508
1114	1.12835e+06	2.52263e+06	52.265	1168.17	948.4	-33.106	1496.42	-155.379	-33.106	114.109	22.6942	0.110279	0.0903524	0.143492
1115	1.12835e+06	2.52257e+06	52.265	1170.65	888.495	-33.106	1455.81	-199.481	-33.106	114.109	22.6937	0.110214	0.090245	0.143352
1116	1.12835e+06	2.52251e+06	52.939	1173.12	828.589	-32.432	1415.21	-243.583	-32.432	114.109	22.6931	0.110194	0.0902132	0.14331
1117	1.12839e+06	2.52305e+06	54.517	1211.08	1370.22	-30.854	1824.98	112.518	-30.854	114.11	22.698	0.110137	0.0901195	0.143188
1118	1.12839e+06	2.52299e+06	49.894	1213.55	1310.32	-35.477	1784.38	68.4143	-35.477	114.11	22.6975	0.110103	0.0900624	0.143114
1119	1.1284e+06	2.52293e+06	49.657	1216.03	1250.41	-35.714	1743.77	24.3123	-35.714	114.11	22.6969	0.110027	0.0899387	0.142952
1120	1.1284e+06	2.52287e+06	49.379	1218.5	1190.51	-35.992	1703.17	-19.7903	-35.992	114.11	22.6964	0.109926	0.0897727	0.142736
1121	1.1284e+06	2.52281e+06	50.377	1220.97	1130.6	-34.994	1662.56	-63.8923	-34.994	114.11	22.6958	0.109858	0.0896595	0.142588
1122	1.1284e+06	2.52275e+06	49.853	1223.45	1070.7	-35.518	1621.96	-107.996	-35.518	114.11	22.6953	0.109731	0.0894511	0.142316
1123	1.12841e+06	2.52269e+06	50.09	1225.92	1010.79	-35.281	1581.36	-152.098	-35.281	114.11	22.6948	0.109707	0.0894124	0.142266
1124	1.12841e+06	2.52263e+06	50.52	1228.4	950.887	-34.851	1540.75	-196.2	-34.851	114.11	22.6942	0.109609	0.0892503	0.142055
1125	1.12841e+06	2.52257e+06	52	1230.87	890.982	-33.371	1500.15	-240.302	-33.371	114.11	22.6937	0.109516	0.0890976	0.141855
1126	1.12841e+06	2.52251e+06	53.095	1233.35	831.077	-32.276	1459.55	-284.404	-32.276	114.11	22.6931	0.109511	0.0890904	0.141846
1127	1.12845e+06	2.52305e+06	54.384	1271.4	1372.72	-30.987	1869.39	71.6283	-30.987	114.111	22.698	0.1095	0.0890721	0.141822
1128	1.12845e+06	2.52299e+06	49.198	1273.88	1312.81	-36.173	1828.79	27.5256	-36.173	114.111	22.6975	0.109403	0.0889116	0.141613
1129	1.12846e+06	2.52293e+06	48.805	1276.35	1252.9	-36.566	1788.18	-16.577	-36.566	114.111	22.6969	0.109282	0.0887137	0.141355
1130	1.12846e+06	2.52287e+06	48.527	1278.83	1193	-36.844	1747.58	-60.6797	-36.844	114.111	22.6964	0.109186	0.0885558	0.141149
1131	1.12846e+06	2.52281e+06	48.435	1281.3	1133.1	-36.936	1706.98	-104.782	-36.936	114.111	22.6958	0.109182	0.0885488	0.14114
1132	1.12846e+06	2.52275e+06	48.435	1283.78	1073.19	-36.936	1666.37	-148.885	-36.936	114.111	22.6953	0.109152	0.0884993	0.141075
1133	1.12847e+06	2.52269e+06	48.856	1286.25	1013.28	-36.515	1625.77	-192.988	-36.515	114.111	22.6948	0.108979	0.0882156	0.140705
1134	1.12847e+06	2.52263e+06	50.428	1288.72	953.379	-34.943	1585.17	-237.09	-34.943	114.111	22.6942	0.108849	0.0880025	0.140427
1135	1.12847e+06	2.52257e+06	52	1291.2	893.474	-33.371	1544.56	-281.192	-33.371	114.111	22.6937	0.108707	0.0877683	0.140122
1136	1.12847e+06	2.52251e+06	53.946	1293.67	833.568	-31.425	1503.96	-325.295	-31.425	114.111	22.6931	0.108565	0.0875346	0.139817
1137	1.12851e+06	2.52305e+06	54.251	1331.63	1375.2	-31.12	1913.73	30.8096	-31.12	114.111	22.698	0.108485	0.0874042	0.139647
1138	1.12851e+06	2.52299e+06	48.934	1334.1	1315.3	-36.437	1873.13	-13.2937	-36.437	114.111	22.6975	0.108392	0.0872504	0.139446
1139	1.12852e+06	2.52293e+06	48.541	1336.58	1255.39	-36.83	1832.52	-57.3964	-36.83	114.111	22.6969	0.108352	0.0871845	0.13936
1140	1.12852e+06	2.52287e+06	48.524	1339.05	1195.49	-36.847	1791.92	-101.499	-36.847	114.111	22.6964	0.108243	0.0870066	0.139128
1141	1.12852e+06	2.52281e+06	48.524	1341.53	1135.58	-36.847	1751.32	-145.602	-36.847	114.111	22.6958	0.108201	0.0869371	0.139038
1142	1.12852e+06	2.52275e+06	48.524	1344	1075.68	-36.847	1710.71	-189.705	-36.847	114.111	22.6953	0.108174	0.0868928	0.13898
1143	1.12853e+06	2.52269e+06	48.856	1346.47	1015.77	-36.515	1670.11	-233.807	-36.515	114.111	22.6948	0.108007	0.0866182	0.138622
1144	1.12853e+06	2.52263e+06	50.491	1348.95	955.867	-34.88	1629.51	-277.91	-34.88	114.111	22.6942	0.107974	0.0865631	0.13855
1145	1.12853e+06	2.52257e+06	52.058	1351.42	895.961	-33.313	1588.9	-322.013	-33.313	114.111	22.6937	0.107946	0.0865173	0.13849
1146	1.12853e+06	2.52251e+06	54.328	1353.9	836.056	-31.043	1548.3	-366.115	-31.043	114.111	22.6931	0.107895	0.086433	0.13838
1147	1.12857e+06	2.52306e+06	54.118	1391.85	1377.69	-31.253	1958.07	-10.009	-31.253	114.112	22.698	0.107879	0.0864075	0.138347
1148	1.12857e+06	2.523e+06	49.055	1394.32	1317.79	-36.316	1917.46	-54.1117	-36.316	114.112	22.6975	0.107781	0.0862472	0.138138
1149	1.12858e+06	2.52294e+06	48.754	1396.8	1257.88	-36.617	1876.86	-98.2157	-36.617	114.112	22.6969	0.107509	0.0857997	0.137554
1150	1.12858e+06	2.52288e+06	49.376	1399.28	1197.98	-35.995	1836.26	-142.318	-35.995	114.112	22.6964	0.107501	0.0857855	0.137536
1151	1.12858e+06	2.52282e+06	49.376	1401.75	1138.07	-35.995	1795.65	-186.421	-35.995	114.112	22.6958	0.10747	0.0857347	0.13747
1152	1.12858e+06	2.52276e+06	48.823	1404.22	1078.16	-36.548	1755.05	-230.524	-36.548	114.112	22.6953	0.107406	0.0856296	0.137333
1153	1.12859e+06	2522696	49.378	1406.7	1018.26	-35.993	1714.45	-274.627	-35.993	114.112	22.6948	0.107333	0.0855096	0.137176
1154	1.12859e+06	2.52264e+06	51.596	1409.17	958.355	-33.775	1673.84	-318.73	-33.775	114.112	22.6942	0.107303	0.0854614	0.137113
1155	1.12859e+06	2.52258e+06	52.058	1411.65	898.449	-33.313	1633.24	-362.833	-33.313	114.112	22.6937	0.107253	0.0853787	0.137005
1156	1.12859e+06	2.52252e+06	54.098	1414.12	838.544	-31.273	1592.64	-406.936	-31.273	114.112	22.6931	0.10719	0.0852748	0.13687
1157	1.12863e+06	2.52306e+06	53.985	1452.07	1380.18	-31.386	2002.4	-50.8269	-31.386	114.112	22.698	0.107178	0.0852554	0.136844
1158	1.12863e+06	2.523e+06	49.227	1454.55	1320.28	-36.144	1961.8	-94.931	-36.144	114.112	22.6975	0.107177	0.0852541	0.136843
1159	1.12864e+06	2.52294e+06	49.23	1457.02	1260.37	-36.141	1921.2	-139.034	-36.141	114.112	22.6969	0.107054	0.0850516	0.136579
1160	1.12864e+06	2.52288e+06	49.97	1459.5	1200.46	-35.401	1880.59	-183.138	-35.401	114.112	22.6964	0.107041	0.0850306	0.136551
1161	1.12864e+06	2.52282e+06	49.97	1461.97	1140.56	-35.401	1839.99	-227.24	-35.401	114.112	22.6958	0.107017	0.08499	0.136498
1162	1.12864e+06	2.52276e+06	49.611	1464.45	1080.65	-35.76	1799.39	-271.344	-35.76	114.112	22.6953	0.106969	0.0849124	0.136397
1163	1.12865e+06	2.5227e+06	50.659	1466.92	1020.75	-34.712	1758.78	-315.447	-34.712	114.112	22.6948	0.106923	0.0848369	0.136299
1164	1.12865e+06	2.52264e+06	52.459	1469.4	960.843	-32.912	1718.18	-359.55	-32.912	114.112	22.6942	0.106834	0.0846891	0.136106
1165	1.12865e+06	2.52258e+06	52.556	1471.88	900.937	-32.815	1677.58	-403.653	-32.815	114.112	22.6937	0.106764	0.0845756	0.135958
1166	1.12865e+06	2.52252e+06	52.659	1474.35	841.032	-32.712	1636.98	-447.756	-32.712	114.112	22.6931	0.106749	0.0845509	0.135926
1167	1.12869e+06	2.52306e+06	53.852	1512.4	1382.67	-31.519	2046.82	-91.7156	-31.519	114.113	22.698	0.1067	0.0844705	0.135821
1168	1.12869e+06	2.523e+06	49.746	1514.88	1322.77	-35.625	2006.21	-135.82	-35.625	114.113	22.6975	0.106697	0.0844646	0.135813
1169	1.1287e+06	2.52294e+06	49.222	1517.35	1262.86	-36.149	1965.61	-179.922	-36.149	114.113	22.6969	0.106625	0.0843472	0.13566
1170	1.1287e+06	2.52288e+06	49.544	1519.83	1202.96	-35.827	1925.01	-224.026	-35.827	114.113	22.6964	0.106625	0.084346	0.135658
1171	1.1287e+06	2.52282e+06	49.886	1522.3	1143.05	-35.485	1884.41	-268.13	-35.485	114.113	22.6958	0.106616	0.0843321	0.13564
1172	1.1287e+06	2.52276e+06	50.463	1524.78	1083.15	-34.908	1843.8	-312.232	-34.908	114.113	22.6953	0.106446	0.084053	0.135276
1173	1.12871e+06	2.5227e+06	52.646	1527.25	1023.24	-32.725	1803.2	-356.336	-32.725	114.113	22.6948	0.106362	0.0839133	0.135094
1174	1.12871e+06	2.52264e+06	54.446	1529.73	963.336	-30.925	1762.6	-400.439	-30.925	114.113	22.6942	0.106334	0.0838674	0.135034
1175	1.12871e+06	2.52258e+06	55.537	1532.2	903.43	-29.834	1721.99	-444.543	-29.834	114.113	22.6937	0.106218	0.0836778	0.134787
1176	1.12871e+06	2.52252e+06	55.374	1534.68	843.525	-29.997	1681.39	-488.646	-29.997	114.113	22.6931	0.106021	0.0833531	0.134363
1177	1.12875e+06	2.52306e+06	53.719	1572.62	1385.16	-31.652	2091.15	-132.534	-31.652	114.114	22.698	0.10597	0.08327	0.134255
1178	1.12876e+06	2.523e+06	51.09	1575.1	1325.26	-34.281	2050.55	-176.638	-34.281	114.114	22.6975	0.105919	0.0831861	0.134146
1179	1.12876e+06	2.52294e+06	49.911	1577.57	1265.35	-35.46	2009.95	-220.741	-35.46	114.114	22.6969	0.105858	0.0830852	0.134014
1180	1.12876e+06	2.52288e+06	49.118	1580.05	1205.45	-36.253	1969.35	-264.845	-36.253	114.114	22.6964	0.10583	0.0830401	0.133955
1181	1.12876e+06	2.52282e+06	49.886	1582.53	1145.54	-35.485	1928.74	-308.948	-35.485	114.114	22.6958	0.105772	0.0829444	0.13383
1182	1.12876e+06	2.52276e+06	50.672	1585	1085.63	-34.699	1888.14	-353.052	-34.699	114.114	22.6953	0.105767	0.0829363	0.13382
1183	1.12877e+06	2.5227e+06	53.736	1587.48	1025.73	-31.635	1847.54	-397.156	-31.635	114.114	22.6948	0.105764	0.0829305	0.133812
1184	1.12877e+06	2.52264e+06	56.434	1589.95	965.824	-28.937	1806.93	-441.259	-28.937	114.114	22.6942	0.105716	0.0828523	0.13371
1185	1.12877e+06	2.52258e+06	58.518	1592.43	905.919	-26.853	1766.33	-485.363	-26.853	114.114	22.6937	0.105678	0.0827904	0.13363
1186	1.12877e+06	2.52252e+06	57.929	1594.9	846.013	-27.442	1725.73	-529.466	-27.442	114.114	22.6931	0.105628	0.0827084	0.133523
1187	1.12881e+06	2.52307e+06	53.585	1632.85	1387.65	-31.786	2135.49	-173.352	-31.786	114.114	22.698	0.105561	0.0825983	0.133379
1188	1.12882e+06	2.52301e+06	54.063	1635.32	1327.75	-31.308	2094.89	-217.456	-31.308	114.114	22.6975	0.105525	0.0825383	0.133301
1189	1.12882e+06	2.52295e+06	52.884	1637.8	1267.84	-32.487	2054.29	-261.56	-32.487	114.114	22.6969	0.105419	0.0823641	0.133074
1190	1.12882e+06	2.52289e+06	52.135	1640.27	1207.93	-33.236	2013.68	-305.664	-33.236	114.114	22.6964	0.105391	0.0823183	0.133014
1191	1.12882e+06	2.52283e+06	50.711	1642.75	1148.03	-34.66	1973.08	-349.767	-34.66	114.114	22.6958	0.10529	0.0821526	0.132798
1192	1.12883e+06	2.52277e+06	50.672	1645.23	1088.12	-34.699	1932.48	-393.871	-34.699	114.114	22.6953	0.10521	0.0820209	0.132626
1193	1.12883e+06	2.52271e+06	54.263	1647.7	1028.22	-31.108	1891.88	-437.974	-31.108	114.114	22.6948	0.105055	0.0817657	0.132293
1194	1.12883e+06	2.52265e+06	58.748	1650.18	968.313	-26.623	1851.27	-482.079	-26.623	114.114	22.6942	0.104922	0.0815468	0.132008
1195	1.12883e+06	2.52259e+06	61.151	1652.65	908.408	-24.22	1810.67	-526.182	-24.22	114.114	22.6937	0.104899	0.0815098	0.131959
1196	1.12884e+06	2.52253e+06	60.383	1655.13	848.502	-24.988	1770.07	-570.286	-24.988	114.114	22.6931	0.104721	0.0812177	0.131578
1197	1.12887e+06	2.52307e+06	53.452	1693.07	1390.14	-31.919	2179.83	-214.169	-31.919	114.115	22.698	0.10469	0.0811667	0.131512
1198	1.12888e+06	2.52301e+06	56.589	1695.55	1330.24	-28.782	2139.23	-258.274	-28.782	114.115	22.6975	0.104652	0.0811038	0.13143
1199	1.12888e+06	2.52295e+06	56.15	1698.02	1270.33	-29.221	2098.62	-302.378	-29.221	114.115	22.6969	0.104637	0.0810786	0.131397
1200	1.12888e+06	2.52289e+06	55.969	1700.5	1210.42	-29.402	2058.02	-346.482	-29.402	114.115	22.6964	0.104547	0.0809316	0.131205
1201	1.12888e+06	2.52283e+06	52.982	1702.97	1150.52	-32.389	2017.42	-390.586	-32.389	114.115	22.6958	0.104543	0.0809241	0.131195
1202	1.12889e+06	2.52277e+06	52.403	1705.45	1090.72	-32.968	1976.89	-434.608	-32.968	114.115	22.6953	0.104344	0.0805981	0.13077
1203	1.12889e+06	2.52271e+06	54.838	1707.92	1030.82	-30.533	1936.29	-478.713	-30.533	114.115	22.6948	0.104109	0.0802115	0.130266
1204	1.12889e+06	2.52265e+06	57.655	1710.4	970.914	-27.716	1895.69	-522.816	-27.716	114.115	22.6942	0.104004	0.0800391	0.130041
1205	1.12889e+06	2.52259e+06	60.799	1712.88	911.008	-24.572	1855.09	-566.92	-24.572	114.115	22.6937	0.10396	0.0799662	0.129946
1206	1.1289e+06	2.52253e+06	60.648	1715.35	851.103	-24.723	1814.48	-611.023	-24.723	114.115	22.6931	0.103816	0.0797292	0.129637
1207	1.12893e+06	2.52307e+06	53.319	1753.39	1392.75	-32.052	2224.32	-254.975	-32.052	114.115	22.698	0.10375	0.0796213	0.129496
1208	1.12894e+06	2.52301e+06	56.801	1755.87	1332.84	-28.57	2183.72	-299.08	-28.57	114.115	22.6975	0.103679	0.0795045	0.129344
1209	1.12894e+06	2.52295e+06	58.278	1758.35	1272.94	-27.093	2143.12	-343.184	-27.093	114.115	22.6969	0.10359	0.0793585	0.129154
1210	1.12894e+06	2.52289e+06	58.097	1760.82	1213.03	-27.274	2102.51	-387.288	-27.274	114.115	22.6964	0.103589	0.0793568	0.129151
1211	1.12894e+06	2.52283e+06	55.126	1763.3	1153.12	-30.245	2061.91	-431.393	-30.245	114.115	22.6958	0.103458	0.0791411	0.12887
1212	1.12895e+06	2.52277e+06	54.108	1765.77	1093.22	-31.263	2021.31	-475.496	-31.263	114.115	22.6953	0.103441	0.0791134	0.128834
1213	1.12895e+06	2.52271e+06	54.939	1768.25	1033.31	-30.432	1980.71	-519.601	-30.432	114.115	22.6948	0.103398	0.0790422	0.128741
1214	1.12895e+06	2.52265e+06	57.982	1770.73	973.407	-27.389	1940.1	-563.705	-27.389	114.115	22.6942	0.103354	0.0789703	0.128647
1215	1.12895e+06	2.52259e+06	58.964	1773.2	913.502	-26.407	1899.5	-607.809	-26.407	114.115	22.6937	0.103314	0.0789038	0.128561
1216	1.12896e+06	2.52253e+06	59.001	1775.68	853.596	-26.37	1858.9	-651.913	-26.37	114.115	22.6931	0.103224	0.0787561	0.128368
1217	1.12899e+06	2.52307e+06	53.186	1813.62	1395.24	-32.185	2268.66	-295.793	-32.185	114.116	22.698	0.103171	0.0786698	0.128255
1218	1.129e+06	2.52301e+06	55.172	1816.09	1335.33	-30.199	2228.06	-339.898	-30.199	114.116	22.6975	0.103096	0.0785457	0.128094
1219	1.129e+06	2.52295e+06	57.922	1818.57	1275.42	-27.449	2187.45	-384.003	-27.449	114.116	22.6969	0.103011	0.0784063	0.127912
1220	1.129e+06	2.52289e+06	58.523	1821.05	1215.52	-26.848	2146.85	-428.107	-26.848	114.116	22.6964	0.102923	0.0782613	0.127723
1221	1.129e+06	2.52283e+06	57.256	1823.52	1155.61	-28.115	2106.25	-472.211	-28.115	114.116	22.6958	0.102905	0.0782317	0.127684
1222	1.12901e+06	2.52277e+06	57.256	1826	1095.71	-28.115	2065.65	-516.316	-28.115	114.116	22.6953	0.102873	0.0781788	0.127615
1223	1.12901e+06	2.52271e+06	55.062	1828.48	1035.8	-30.309	2025.05	-560.42	-30.309	114.116	22.6948	0.102585	0.0777061	0.126999
1224	1.12901e+06	2.52265e+06	55.852	1830.95	975.897	-29.519	1984.44	-604.525	-29.519	114.116	22.6942	0.102579	0.0776971	0.126987
1225	1.12901e+06	2.52259e+06	56.834	1833.43	915.991	-28.537	1943.84	-648.629	-28.537	114.116	22.6937	0.10257	0.0776814	0.126966
1226	1.12902e+06	2.52253e+06	56.164	1835.91	856.086	-29.207	1903.24	-692.733	-29.207	114.116	22.6931	0.102568	0.0776775	0.126961
1227	1.12905e+06	2.52308e+06	53.053	1873.84	1397.73	-32.318	2313	-336.611	-32.318	114.116	22.698	0.102538	0.0776283	0.126897
1228	1.12906e+06	2.52302e+06	53.595	1876.32	1337.82	-31.776	2272.39	-380.716	-31.776	114.116	22.6975	0.102529	0.0776136	0.126878
1229	1.12906e+06	2.52296e+06	56.346	1878.79	1277.92	-29.025	2231.79	-424.82	-29.025	114.116	22.6969	0.102515	0.0775915	0.126849
1230	1.12906e+06	2.5229e+06	58.698	1881.27	1218.01	-26.673	2191.19	-468.925	-26.673	114.116	22.6964	0.102515	0.0775914	0.126849
1231	1.12906e+06	2.52284e+06	59.066	1883.75	1158.1	-26.305	2150.59	-513.03	-26.305	114.116	22.6958	0.102439	0.0774665	0.126686
1232	1.12907e+06	2.52278e+06	59.066	1886.22	1098.2	-26.305	2109.99	-557.134	-26.305	114.116	22.6953	0.10243	0.0774521	0.126667
1233	1.12907e+06	2.52272e+06	56.373	1888.7	1038.29	-28.998	2069.38	-601.238	-28.998	114.116	22.6948	0.102396	0.0773947	0.126592
1234	1.12907e+06	2.52266e+06	55.062	1891.18	978.387	-30.309	2028.78	-645.343	-30.309	114.116	22.6942	0.102357	0.077331	0.126509
1235	1.12907e+06	2.5226e+06	55.062	1893.65	918.481	-30.309	1988.18	-689.448	-30.309	114.116	22.6937	0.10235	0.0773197	0.126495
1236	1.12908e+06	2.52254e+06	55.062	1896.13	858.576	-30.309	1947.58	-733.551	-30.309	114.116	22.6931	0.102276	0.0771979	0.126336
1237	1.12911e+06	2.52308e+06	52.92	1934.06	1400.22	-32.451	2357.34	-377.428	-32.451	114.117	22.698	0.102275	0.0771972	0.126335
1238	1.12912e+06	2.52302e+06	52.527	1936.54	1340.31	-32.844	2316.73	-421.533	-32.844	114.117	22.6975	0.102185	0.0770484	0.126141
1239	1.12912e+06	2.52296e+06	54.885	1939.02	1280.41	-30.486	2276.13	-465.638	-30.486	114.117	22.6969	0.102112	0.0769294	0.125986
1240	1.12912e+06	2.5229e+06	55.717	1941.49	1220.5	-29.654	2235.53	-509.743	-29.654	114.117	22.6964	0.102079	0.0768739	0.125913
1241	1.12912e+06	2.52284e+06	57.092	1943.97	1160.6	-28.279	2194.93	-553.848	-28.279	114.117	22.6958	0.102068	0.0768567	0.125891
1242	1.12913e+06	2.52278e+06	58.467	1946.45	1100.69	-26.904	2154.33	-597.952	-26.904	114.117	22.6953	0.10204	0.0768097	0.125829
1243	1.12913e+06	2.52272e+06	57.465	1948.93	1040.78	-27.906	2113.72	-642.057	-27.906	114.117	22.6948	0.101791	0.0764013	0.125297
1244	1.12913e+06	2.52266e+06	55.062	1951.4	980.877	-30.309	2073.12	-686.162	-30.309	114.117	22.6942	0.101771	0.0763688	0.125254
1245	1.12913e+06	2.5226e+06	55.062	1953.88	920.972	-30.309	2032.52	-730.266	-30.309	114.117	22.6937	0.101741	0.0763197	0.12519
1246	1.12914e+06	2.52254e+06	55.062	1956.36	861.066	-30.309	1991.92	-774.371	-30.309	114.117	22.6931	0.101741	0.0763188	0.125189
1247	1.12917e+06	2.52308e+06	52.787	1994.39	1402.71	-32.584	2401.75	-418.315	-32.584	114.118	22.698	0.101721	0.0762868	0.125148
1248	1.12918e+06	2.52302e+06	52.242	1996.87	1342.81	-33.129	2361.15	-462.42	-33.129	114.118	22.6975	0.101675	0.0762106	0.125048
1249	1.12918e+06	2.52296e+06	52.656	1999.34	1282.9	-32.715	2320.55	-506.525	-32.715	114.118	22.6969	0.101659	0.0761844	0.125014
1250	1.12918e+06	2.5229e+06	52.735	2001.82	1222.99	-32.636	2279.95	-550.631	-32.636	114.118	22.6964	0.101584	0.0760614	0.124854
1251	1.12918e+06	2.52284e+06	54.722	2004.3	1163.09	-30.649	2239.34	-594.735	-30.649	114.118	22.6958	0.101449	0.0758387	0.124563
1252	1.12919e+06	2.52278e+06	56.19	2006.78	1103.18	-29.181	2198.74	-638.84	-29.181	114.118	22.6953	0.101336	0.0756537	0.124322
1253	1.12919e+06	2.52272e+06	55.892	2009.25	1043.28	-29.479	2158.14	-682.945	-29.479	114.118	22.6948	0.101289	0.0755767	0.124221
1254	1.12919e+06	2.52266e+06	55.892	2011.73	983.372	-29.479	2117.54	-727.051	-29.479	114.118	22.6942	0.101248	0.0755093	0.124133
1255	1.12919e+06	2.5226e+06	55.892	2014.21	923.466	-29.479	2076.94	-771.155	-29.479	114.118	22.6937	0.101228	0.0754758	0.12409
1256	1.1292e+06	2.52254e+06	55.478	2016.69	863.56	-29.893	2036.33	-815.26	-29.893	114.118	22.6931	0.101175	0.0753888	0.123976
1257	1.12923e+06	2.52308e+06	52.653	2054.61	1405.2	-32.718	2446.09	-459.132	-32.718	114.118	22.698	0.101148	0.0753437	0.123918
1258	1.12924e+06	2.52302e+06	56.824	2057.09	1345.3	-28.547	2405.49	-503.238	-28.547	114.118	22.6975	0.101092	0.0752527	0.123799
1259	1.12924e+06	2.52296e+06	54.341	2059.57	1285.39	-31.03	2364.89	-547.343	-31.03	114.118	22.6969	0.101083	0.0752378	0.123779
1260	1.12924e+06	2.5229e+06	52.193	2062.05	1225.49	-33.178	2324.29	-591.448	-33.178	114.118	22.6964	0.100988	0.0750807	0.123574
1261	1.12924e+06	2.52284e+06	54.21	2064.52	1165.58	-31.161	2283.68	-635.553	-31.161	114.118	22.6958	0.10094	0.0750033	0.123473
1262	1.12925e+06	2.52278e+06	54.996	2067	1105.67	-30.375	2243.08	-679.659	-30.375	114.118	22.6953	0.100928	0.0749821	0.123446
1263	1.12925e+06	2.52272e+06	55.782	2069.48	1045.77	-29.589	2202.48	-723.764	-29.589	114.118	22.6948	0.100755	0.0746976	0.123075
1264	1.12925e+06	2.52266e+06	56.063	2071.96	985.863	-29.308	2161.88	-767.868	-29.308	114.118	22.6942	0.100738	0.0746698	0.123039
1265	1.12925e+06	2.5226e+06	56.063	2074.43	925.957	-29.308	2121.28	-811.974	-29.308	114.118	22.6937	0.10072	0.0746413	0.123001
1266	1.12926e+06	2.52254e+06	55.497	2076.91	866.051	-29.874	2080.67	-856.079	-29.874	114.118	22.6931	0.100718	0.0746383	0.122998
1267	1.12817e+06	2.52244e+06	58.701	994.918	761.224	-26.67	1241.59	-165.222	-26.67	114.108	22.6926	0.100704	0.0746151	0.122967
1268	1.12818e+06	2.52238e+06	57.072	997.391	701.319	-28.299	1200.99	-209.323	-28.299	114.108	22.6921	0.10063	0.0744925	0.122807
1269	1.12818e+06	2.52232e+06	58.414	999.864	641.414	-26.957	1160.38	-253.424	-26.957	114.108	22.6915	0.100584	0.0744168	0.122709
1270	1.12818e+06	2.52226e+06	60.378	1002.34	581.509	-24.993	1119.78	-297.525	-24.993	114.108	22.691	0.100294	0.0739408	0.122088
1271	1.12818e+06	2.5222e+06	61.479	1004.81	521.604	-23.892	1079.17	-341.627	-23.892	114.108	22.6904	0.100286	0.0739274	0.12207
1272	1.12819e+06	2.52214e+06	62.167	1007.28	461.699	-23.204	1038.57	-385.727	-23.204	114.108	22.6899	0.100171	0.0737387	0.121824
1273	1.12819e+06	2.52208e+06	62.434	1009.75	401.794	-22.937	997.965	-429.828	-22.937	114.108	22.6894	0.100152	0.0737081	0.121784
1274	1.12819e+06	2.52202e+06	61.985	1012.23	341.889	-23.386	957.361	-473.93	-23.386	114.108	22.6888	0.0998398	0.0731941	0.121114
1275	1.12819e+06	2.52196e+06	59.234	1014.7	281.984	-26.137	916.756	-518.031	-26.137	114.108	22.6883	0.0997961	0.0731223	0.12102
1276	1.12824e+06	2.52244e+06	57.849	1055.14	763.711	-27.522	1285.93	-206.042	-27.522	114.108	22.6926	0.099598	0.0727967	0.120596
1277	1.12824e+06	2.52238e+06	57.88	1057.62	703.806	-27.491	1245.33	-250.144	-27.491	114.108	22.6921	0.0995578	0.0727307	0.12051
1278	1.12824e+06	2.52232e+06	59.844	1060.09	643.901	-25.527	1204.72	-294.246	-25.527	114.108	22.6915	0.0994367	0.0725315	0.12025
1279	1.12824e+06	2.52226e+06	61.809	1062.56	583.995	-23.562	1164.12	-338.348	-23.562	114.108	22.691	0.0994184	0.0725016	0.120211
1280	1.12824e+06	2.5222e+06	62.41	1065.04	524.09	-22.961	1123.51	-382.449	-22.961	114.108	22.6904	0.0993802	0.0724387	0.120129
1281	1.12825e+06	2.52214e+06	62.803	1067.51	464.185	-22.568	1082.91	-426.55	-22.568	114.108	22.6899	0.0993784	0.0724357	0.120125
1282	1.12825e+06	2.52208e+06	61.76	1069.98	404.28	-23.611	1042.3	-470.651	-23.611	114.108	22.6894	0.099208	0.0721557	0.11976
1283	1.12825e+06	2.52202e+06	59.009	1072.45	344.375	-26.362	1001.7	-514.753	-26.362	114.108	22.6888	0.099105	0.0719864	0.119539
1284	1.12825e+06	2.52196e+06	56.423	1074.93	284.47	-28.948	961.094	-558.854	-28.948	114.108	22.6883	0.0990074	0.071826	0.11933
1285	1.1283e+06	2.52244e+06	57.542	1115.37	766.197	-27.829	1330.27	-246.865	-27.829	114.109	22.6926	0.0989103	0.0716664	0.119122
1286	1.1283e+06	2.52238e+06	57.138	1117.84	706.292	-28.233	1289.66	-290.966	-28.233	114.109	22.6921	0.0988377	0.0715471	0.118966
1287	1.1283e+06	2.52232e+06	59.844	1120.32	646.387	-25.527	1249.06	-335.068	-25.527	114.109	22.6915	0.0986161	0.0711828	0.118491
1288	1.1283e+06	2.52226e+06	61.809	1122.79	586.482	-23.562	1208.45	-379.169	-23.562	114.109	22.691	0.0986091	0.0711714	0.118476
1289	1.12831e+06	2.5222e+06	62.41	1125.26	526.577	-22.961	1167.85	-423.27	-22.961	114.109	22.6904	0.0985809	0.071125	0.118415
1290	1.12831e+06	2.52214e+06	62.004	1127.74	466.672	-23.367	1127.25	-467.372	-23.367	114.109	22.6899	0.0984887	0.0709735	0.118218
1291	1.12831e+06	2.52208e+06	60.057	1130.21	406.767	-25.314	1086.64	-511.473	-25.314	114.109	22.6894	0.0984663	0.0709367	0.11817
1292	1.12831e+06	2.52202e+06	57.766	1132.68	346.861	-27.605	1046.04	-555.575	-27.605	114.109	22.6888	0.0984554	0.0709186	0.118146
1293	1.12836e+06	2.52245e+06	55.667	1175.59	768.684	-29.704	1374.6	-287.685	-29.704	114.109	22.6926	0.0984436	0.0708994	0.118121
1294	1.12836e+06	2.52239e+06	57.041	1178.07	708.779	-28.33	1334	-331.787	-28.33	114.109	22.6921	0.0984044	0.0708349	0.118037
1295	1.12836e+06	2.52233e+06	59.399	1180.54	648.874	-25.972	1293.4	-375.889	-25.972	114.109	22.6915	0.0983741	0.0707851	0.117972
1296	1.12836e+06	2.52227e+06	61.787	1183.02	588.969	-23.584	1252.79	-419.991	-23.584	114.109	22.691	0.0983253	0.0707049	0.117868
1297	1.12837e+06	2.52221e+06	61.512	1185.49	529.064	-23.859	1212.19	-464.092	-23.859	114.109	22.6904	0.0982374	0.0705604	0.117679
1298	1.12837e+06	2.52215e+06	60.302	1187.96	469.158	-25.069	1171.58	-508.194	-25.069	114.109	22.6899	0.0982318	0.0705512	0.117667
1299	1.12837e+06	2.52209e+06	59.11	1190.44	409.253	-26.261	1130.98	-552.296	-26.261	114.109	22.6894	0.0981347	0.0703916	0.117459
1300	1.12837e+06	2.52203e+06	59.895	1192.91	349.348	-25.476	1090.38	-596.398	-25.476	114.109	22.6888	0.0981336	0.0703898	0.117457
1301	1.12842e+06	2.52245e+06	55.63	1235.82	771.171	-29.741	1418.94	-328.507	-29.741	114.11	22.6926	0.0980567	0.0702635	0.117292
1302	1.12842e+06	2.52239e+06	57.81	1238.29	711.266	-27.561	1378.34	-372.609	-27.561	114.11	22.6921	0.0979861	0.0701473	0.11714
1303	1.12842e+06	2.52233e+06	60.167	1240.77	651.361	-25.204	1337.74	-416.711	-25.204	114.11	22.6915	0.0978687	0.0699545	0.116889
1304	1.12842e+06	2.52227e+06	59.867	1243.24	591.456	-25.504	1297.13	-460.812	-25.504	114.11	22.691	0.0978363	0.0699011	0.116819
1305	1.12843e+06	2.52221e+06	59.47	1245.71	531.551	-25.901	1256.53	-504.914	-25.901	114.11	22.6904	0.0978343	0.0698979	0.116815
1306	1.12843e+06	2.52215e+06	61.068	1248.19	471.645	-24.303	1215.92	-549.017	-24.303	114.11	22.6899	0.0978289	0.069889	0.116803
1307	1.12843e+06	2.52209e+06	60.929	1250.66	411.74	-24.442	1175.32	-593.119	-24.442	114.11	22.6894	0.0978241	0.069881	0.116793
1308	1.12843e+06	2.52203e+06	64.018	1253.14	351.835	-21.353	1134.71	-637.22	-21.353	114.11	22.6888	0.0977964	0.0698356	0.116734
1309	1.12848e+06	2.52245e+06	56.654	1296.15	773.663	-28.717	1463.36	-369.397	-28.717	114.111	22.6926	0.0977622	0.0697793	0.11666
1310	1.12848e+06	2.52239e+06	58.661	1298.62	713.758	-26.71	1422.75	-413.5	-26.71	114.111	22.6921	0.0977037	0.0696832	0.116535
1311	1.12848e+06	2.52233e+06	58.098	1301.1	653.853	-27.273	1382.15	-457.602	-27.273	114.111	22.6915	0.0975752	0.0694719	0.116259
1312	1.12848e+06	2.52227e+06	57.312	1303.57	593.947	-28.059	1341.55	-501.704	-28.059	114.111	22.691	0.09745	0.0692662	0.115991
1313	1.12849e+06	2.52221e+06	59.469	1306.05	534.042	-25.902	1300.94	-545.806	-25.902	114.111	22.6904	0.0973787	0.0691491	0.115838
1314	1.12849e+06	2.52215e+06	61.575	1308.52	474.137	-23.796	1260.34	-589.908	-23.796	114.111	22.6899	0.0973425	0.0690895	0.115761
1315	1.12849e+06	2.52209e+06	65.919	1310.99	414.231	-19.452	1219.73	-634.011	-19.452	114.111	22.6894	0.0973172	0.0690479	0.115706
1316	1.12854e+06	2.52245e+06	57.141	1356.37	776.151	-28.23	1507.7	-410.218	-28.23	114.111	22.6926	0.097283	0.0689918	0.115633
1317	1.12854e+06	2.52239e+06	57.939	1358.85	716.245	-27.432	1467.09	-454.32	-27.432	114.111	22.6921	0.0972378	0.0689174	0.115536
1318	1.12854e+06	2.52233e+06	59.304	1361.32	656.34	-26.067	1426.49	-498.423	-26.067	114.111	22.6915	0.097231	0.0689063	0.115522
1319	1.12854e+06	2.52227e+06	58.518	1363.8	596.435	-26.853	1385.88	-542.525	-26.853	114.111	22.691	0.0972269	0.0688995	0.115513
1320	1.12855e+06	2.52221e+06	61.218	1366.27	536.529	-24.153	1345.28	-586.628	-24.153	114.111	22.6904	0.0971808	0.0688238	0.115414
1321	1.12855e+06	2.52215e+06	61.536	1368.75	476.624	-23.835	1304.68	-630.73	-23.835	114.111	22.6899	0.0971764	0.0688166	0.115405
1322	1.12855e+06	2.52209e+06	65.476	1371.22	416.719	-19.895	1264.07	-674.832	-19.895	114.111	22.6894	0.0971259	0.0687335	0.115297
1323	1.1286e+06	2.52246e+06	57.354	1416.6	778.639	-28.017	1552.03	-451.038	-28.017	114.112	22.6926	0.0970438	0.0685986	0.11512
1324	1.1286e+06	2.5224e+06	56.236	1419.07	718.733	-29.135	1511.43	-495.141	-29.135	114.112	22.6921	0.0969613	0.068463	0.114944
1325	1.1286e+06	2.52234e+06	58.2	1421.55	658.828	-27.171	1470.83	-539.244	-27.171	114.112	22.6915	0.0969542	0.0684513	0.114928
1326	1.1286e+06	2.52228e+06	60.865	1424.02	598.923	-24.506	1430.22	-583.346	-24.506	114.112	22.691	0.09691	0.0683787	0.114834
1327	1.12861e+06	2.52222e+06	61.729	1426.5	539.017	-23.642	1389.62	-627.449	-23.642	114.112	22.6904	0.0968118	0.0682172	0.114623
1328	1.12861e+06	2.52216e+06	61.962	1428.97	479.112	-23.409	1349.02	-671.552	-23.409	114.112	22.6899	0.0967035	0.0680393	0.114391
1329	1.12866e+06	2.52246e+06	57.567	1476.83	781.127	-27.804	1596.37	-491.858	-27.804	114.112	22.6926	0.0966406	0.0679359	0.114256
1330	1.12866e+06	2.5224e+06	55.038	1479.3	721.221	-30.333	1555.77	-535.962	-30.333	114.112	22.6921	0.0966118	0.0678885	0.114194
1331	1.12866e+06	2.52234e+06	57.273	1481.78	661.316	-28.098	1515.17	-580.065	-28.098	114.112	22.6915	0.0965709	0.0678212	0.114107
1332	1.12866e+06	2.52228e+06	61.202	1484.25	601.41	-24.169	1474.56	-624.168	-24.169	114.112	22.691	0.0965241	0.0677444	0.114006
1333	1.12867e+06	2.52222e+06	61.726	1486.72	541.505	-23.645	1433.96	-668.271	-23.645	114.112	22.6904	0.096523	0.0677427	0.114004
1334	1.12867e+06	2.52216e+06	61.432	1489.2	481.6	-23.939	1393.36	-712.373	-23.939	114.112	22.6899	0.0964965	0.0676991	0.113947
1335	1.12872e+06	2.52246e+06	57.78	1537.05	783.615	-27.591	1640.71	-532.679	-27.591	114.113	22.6926	0.0964089	0.067555	0.113759
1336	1.12872e+06	2.5224e+06	54.805	1539.53	723.71	-30.566	1600.11	-576.782	-30.566	114.113	22.6921	0.0964047	0.0675481	0.11375
1337	1.12872e+06	2.52234e+06	56.639	1542	663.804	-28.732	1559.5	-620.885	-28.732	114.113	22.6915	0.0963808	0.0675089	0.113699
1338	1.12872e+06	2.52228e+06	59.498	1544.48	603.899	-25.873	1518.9	-664.988	-25.873	114.113	22.691	0.0963437	0.0674478	0.11362
1339	1.12873e+06	2.52222e+06	60.023	1546.95	543.993	-25.348	1478.3	-709.092	-25.348	114.113	22.6904	0.0962522	0.0672975	0.113424
1340	1.12878e+06	2.52246e+06	57.993	1597.38	786.108	-27.378	1685.13	-573.569	-27.378	114.114	22.6926	0.09622	0.0672445	0.113354
1341	1.12878e+06	2.5224e+06	56.845	1599.86	726.202	-28.526	1644.52	-617.673	-28.526	114.114	22.6921	0.0961965	0.067206	0.113304
1342	1.12878e+06	2.52234e+06	57.238	1602.33	666.297	-28.133	1603.92	-661.776	-28.133	114.114	22.6915	0.0959956	0.0668757	0.112873
1343	1.12878e+06	2.52228e+06	57.905	1604.81	606.391	-27.466	1563.32	-705.879	-27.466	114.114	22.691	0.0959558	0.0668103	0.112788
1344	1.12879e+06	2.52222e+06	58.319	1607.28	546.486	-27.052	1522.71	-749.982	-27.052	114.114	22.6904	0.0958392	0.0666186	0.112538
1345	1.12884e+06	2.52247e+06	58.206	1657.6	788.708	-27.165	1729.54	-614.307	-27.165	114.114	22.6926	0.095699	0.0663883	0.112238
1346	1.12884e+06	2.52241e+06	58.676	1660.08	728.802	-26.695	1688.94	-658.411	-26.695	114.114	22.6921	0.0955876	0.0662051	0.111999
1347	1.12884e+06	2.52235e+06	58.231	1662.55	668.897	-27.14	1648.34	-702.515	-27.14	114.114	22.6915	0.095448	0.0659757	0.1117
1348	1.12884e+06	2.52229e+06	56.674	1665.03	608.991	-28.697	1607.73	-746.618	-28.697	114.114	22.691	0.0953419	0.0658012	0.111472
1349	1.12885e+06	2.52223e+06	56.253	1667.5	549.086	-29.118	1567.13	-790.722	-29.118	114.114	22.6904	0.0953104	0.0657495	0.111405
1350	1.1289e+06	2.52247e+06	58.419	1717.83	791.197	-26.952	1773.88	-655.127	-26.952	114.115	22.6926	0.0952049	0.0655762	0.111179
1351	1.1289e+06	2.52241e+06	58.165	1720.3	731.291	-27.206	1733.28	-699.231	-27.206	114.115	22.6921	0.0950324	0.0652926	0.110809
1352	1.1289e+06	2.52235e+06	57.38	1722.78	671.386	-27.991	1692.67	-743.335	-27.991	114.115	22.6915	0.0950056	0.0652486	0.110751
1353	1.12891e+06	2.52229e+06	54.545	1725.26	611.48	-30.826	1652.07	-787.439	-30.826	114.115	22.691	0.0949567	0.0651683	0.110647
1354	1.12896e+06	2.52247e+06	58.312	1778.05	793.686	-27.059	1818.22	-695.947	-27.059	114.115	22.6926	0.0949409	0.0651422	0.110613
1355	1.12896e+06	2.52241e+06	57.314	1780.53	733.781	-28.057	1777.62	-740.051	-28.057	114.115	22.6921	0.0949257	0.0651172	0.11058
1356	1.12896e+06	2.52235e+06	57.421	1783.01	673.875	-27.95	1737.01	-784.155	-27.95	114.115	22.6915	0.0948761	0.0650357	0.110474
1357	1.12897e+06	2.52229e+06	54.758	1785.48	613.969	-30.613	1696.41	-828.259	-30.613	114.115	22.691	0.094874	0.0650322	0.110469
1358	1.12902e+06	2.52247e+06	57.887	1838.38	796.18	-27.484	1862.64	-736.837	-27.484	114.116	22.6926	0.0948308	0.0649613	0.110377
1359	1.12902e+06	2.52241e+06	57.161	1840.86	736.274	-28.21	1822.03	-780.942	-28.21	114.116	22.6921	0.0947679	0.0648579	0.110242
1360	1.12902e+06	2.52235e+06	57.989	1843.34	676.369	-27.382	1781.43	-825.045	-27.382	114.116	22.6915	0.0947334	0.0648012	0.110168
1361	1.12908e+06	2.52248e+06	57.461	1898.61	798.67	-27.91	1906.98	-777.656	-27.91	114.116	22.6926	0.0947045	0.0647537	0.110106
1362	1.12908e+06	2.52242e+06	55.712	1901.09	738.764	-29.659	1866.37	-821.761	-29.659	114.116	22.6921	0.0946818	0.0647164	0.110057
1363	1.12908e+06	2.52236e+06	57.283	1903.56	678.858	-28.088	1825.77	-865.865	-28.088	114.116	22.6915	0.094618	0.0646115	0.109921
1364	1.12914e+06	2.52248e+06	57.035	1958.83	801.16	-28.336	1951.32	-818.476	-28.336	114.117	22.6926	0.0946013	0.064584	0.109885
1365	1.12914e+06	2.52242e+06	55.852	1961.31	741.254	-29.519	1910.71	-862.58	-29.519	114.117	22.6921	0.094449	0.0643337	0.109558
1366	1.1292e+06	2.52248e+06	56.609	2019.06	803.65	-28.762	1995.66	-859.295	-28.762	114.118	22.6926	0.0944361	0.0643125	0.109531
1367	1.1292e+06	2.52242e+06	56.627	2021.54	743.744	-28.744	1955.05	-903.4	-28.744	114.118	22.6921	0.0944276	0.0642985	0.109512
1368	1.12926e+06	2.52248e+06	56.183	2079.29	806.141	-29.188	2040	-900.114	-29.188	114.118	22.6926	0.0943833	0.0642257	0.109417
1369	1.12926e+06	2.52242e+06	58.069	2081.76	746.235	-27.302	1999.4	-944.219	-27.302	114.118	22.6921	0.0942161	0.0639509	0.109059
1370	1.12918e+06	2.5259e+06	80.224	1998.51	4223.17	-5.147	4398.73	1572.83	-5.147	114.119	22.7233	0.0941508	0.0638436	0.108919
1371	1.12918e+06	2.52584e+06	77.387	2000.99	4163.26	-7.984	4358.13	1528.73	-7.984	114.119	22.7228	0.0941478	0.0638386	0.108913
1372	1.12918e+06	2.52578e+06	74.55	2003.47	4103.36	-10.821	4317.53	1484.62	-10.821	114.119	22.7222	0.0941234	0.0637985	0.10886
1373	1.12919e+06	2.52572e+06	71.714	2005.95	4043.45	-13.657	4276.93	1440.51	-13.657	114.119	22.7217	0.093973	0.0635514	0.108538
1374	1.12919e+06	2.52566e+06	69.437	2008.43	3983.55	-15.934	4236.33	1396.4	-15.934	114.119	22.7212	0.0939719	0.0635496	0.108536
1375	1.12919e+06	2.5256e+06	67.866	2010.91	3923.64	-17.505	4195.73	1352.3	-17.505	114.119	22.7206	0.0937492	0.0631836	0.108058
1376	1.12919e+06	2.52554e+06	69.033	2013.39	3863.73	-16.338	4155.13	1308.19	-16.338	114.119	22.7201	0.0936885	0.0630837	0.107928
1377	1.12924e+06	2.52584e+06	77.19	2061.31	4165.76	-8.181	4402.54	1487.85	-8.181	114.119	22.7228	0.0936859	0.0630796	0.107923
1378	1.12924e+06	2.52578e+06	74.353	2063.79	4105.85	-11.018	4361.94	1443.74	-11.018	114.119	22.7222	0.0935338	0.0628295	0.107596
1379	1.12925e+06	2.52572e+06	71.517	2066.27	4045.95	-13.854	4321.34	1399.63	-13.854	114.119	22.7217	0.0933602	0.0625442	0.107224
1380	1.12925e+06	2.52566e+06	69.011	2068.75	3986.04	-16.36	4280.74	1355.53	-16.36	114.119	22.7212	0.0932722	0.0623996	0.107036
1381	1.12925e+06	2.5256e+06	67.44	2071.23	3926.14	-17.931	4240.14	1311.42	-17.931	114.119	22.7206	0.093258	0.0623762	0.107005
1382	1.12925e+06	2.52554e+06	72.866	2073.71	3866.23	-12.505	4199.54	1267.31	-12.505	114.119	22.7201	0.0932237	0.0623197	0.106932
1383	1.1293e+06	2.52585e+06	76.993	2121.52	4168.26	-8.378	4446.87	1447.04	-8.378	114.12	22.7228	0.0931585	0.0622127	0.106792
1384	1.1293e+06	2.52579e+06	74.156	2124	4108.46	-11.215	4406.35	1403.02	-11.215	114.12	22.7222	0.093003	0.061957	0.106458
1385	1.12931e+06	2.52573e+06	71.32	2126.48	4048.55	-14.051	4365.75	1358.91	-14.051	114.12	22.7217	0.0927469	0.0615361	0.105909
1386	1.12931e+06	2.52567e+06	68.586	2128.96	3988.65	-16.785	4325.15	1314.8	-16.785	114.12	22.7212	0.0926737	0.0614159	0.105753
1387	1.12931e+06	2.52561e+06	70.413	2131.44	3928.74	-14.958	4284.55	1270.69	-14.958	114.12	22.7206	0.0925476	0.0612085	0.105482
1388	1.12931e+06	2.52555e+06	80.416	2133.92	3868.84	-4.955	4243.95	1226.58	-4.955	114.12	22.7201	0.0925163	0.0611571	0.105415
1389	1.12936e+06	2.52579e+06	68.189	2184.21	4110.95	-17.182	4450.68	1362.21	-17.182	114.121	22.7222	0.0925106	0.0611477	0.105403
1390	1.12937e+06	2.52573e+06	67.37	2186.69	4051.05	-18.001	4410.08	1318.1	-18.001	114.121	22.7217	0.0924611	0.0610664	0.105297
1391	1.12937e+06	2.52567e+06	67.728	2189.17	3991.14	-17.643	4369.48	1273.99	-17.643	114.121	22.7212	0.0924462	0.0610418	0.105265
1392	1.12937e+06	2.52561e+06	76.982	2191.65	3931.24	-8.389	4328.88	1229.88	-8.389	114.121	22.7206	0.0924075	0.0609783	0.105182
1393	1.12937e+06	2.52555e+06	87.198	2194.14	3871.33	1.827	4288.28	1185.78	1.827	114.121	22.7201	0.0923792	0.0609318	0.105121
1394	1.12942e+06	2.52579e+06	62.327	2244.53	4113.45	-23.044	4495.09	1321.33	-23.044	114.121	22.7222	0.0922764	0.0607628	0.104901
1395	1.12943e+06	2.52573e+06	63.986	2247.01	4053.55	-21.385	4454.49	1277.22	-21.385	114.121	22.7217	0.0922638	0.0607421	0.104874
1396	1.12943e+06	2.52567e+06	67.764	2249.49	3993.64	-17.607	4413.89	1233.11	-17.607	114.121	22.7212	0.0922589	0.0607341	0.104864
1397	1.12943e+06	2.52561e+06	73.527	2251.97	3933.73	-11.844	4373.29	1189.01	-11.844	114.121	22.7206	0.0920941	0.0604632	0.10451
1398	1.12943e+06	2.52555e+06	82.511	2254.45	3873.83	-2.86	4332.69	1144.9	-2.86	114.121	22.7201	0.0920923	0.0604601	0.104506
1399	1.12949e+06	2.52573e+06	62.143	2307.22	4056.04	-23.228	4498.83	1236.42	-23.228	114.122	22.7217	0.092057	0.0604022	0.104431
1400	1.12949e+06	2.52567e+06	67.905	2309.7	3996.14	-17.466	4458.23	1192.31	-17.466	114.122	22.7212	0.0920492	0.0603893	0.104414
1401	1.12949e+06	2.52561e+06	73.668	2312.18	3936.23	-11.703	4417.63	1148.2	-11.703	114.122	22.7206	0.0919873	0.0602876	0.104281
1402	1.12949e+06	2.52555e+06	79.431	2314.67	3876.32	-5.94	4377.03	1104.09	-5.94	114.122	22.7201	0.091907	0.0601557	0.104109
1403	1.12955e+06	2.52568e+06	68.047	2369.92	3998.63	-17.324	4502.56	1151.5	-17.324	114.122	22.7212	0.0918947	0.0601354	0.104083
1404	1.12955e+06	2.52562e+06	73.809	2372.4	3938.72	-11.562	4461.96	1107.39	-11.562	114.122	22.7206	0.0918891	0.0601262	0.104071
1405	1.12955e+06	2.52556e+06	79.45	2374.88	3878.82	-5.921	4421.36	1063.28	-5.921	114.122	22.7201	0.0918757	0.0601042	0.104042
1406	1.12961e+06	2.52568e+06	68.188	2430.23	4001.13	-17.183	4546.97	1110.62	-17.183	114.123	22.7212	0.0918389	0.0600438	0.103963
1407	1.12961e+06	2.52562e+06	73.774	2432.72	3941.22	-11.597	4506.37	1066.51	-11.597	114.123	22.7206	0.0917969	0.0599747	0.103873
1408	1.12962e+06	2.52556e+06	81.823	2435.2	3881.32	-3.548	4465.78	1022.41	-3.548	114.123	22.7201	0.0917807	0.0599481	0.103838
1409	1.12967e+06	2.52562e+06	74.866	2492.93	3943.72	-10.505	4550.71	1025.71	-10.505	114.123	22.7206	0.0917521	0.059901	0.103777
1410	1.12968e+06	2.52556e+06	84.59	2495.41	3883.81	-0.781	4510.11	981.598	-0.781	114.123	22.7201	0.0917374	0.0598768	0.103745
1411	1.12974e+06	2.52556e+06	87.358	2555.63	3886.31	1.987	4554.45	940.791	1.987	114.124	22.7201	0.0916637	0.0597558	0.103588
1412	1.1298e+06	2.52557e+06	90.126	2615.94	3888.81	4.755	4598.86	899.913	4.755	114.125	22.7201	0.091655	0.0597415	0.103569
1413	1.1292e+06	2.52548e+06	74.766	2015.88	3803.83	-10.605	4114.53	1264.08	-10.605	114.119	22.7196	0.0916206	0.0596849	0.103495
1414	1.1292e+06	2.52542e+06	81.423	2018.36	3743.92	-3.948	4073.93	1219.98	-3.948	114.119	22.719	0.0915222	0.0595232	0.103284
1415	1.1292e+06	2.52536e+06	85.823	2020.84	3684.02	0.452	4033.33	1175.87	0.452	114.119	22.7185	0.0914798	0.0594535	0.103193
1416	1.1292e+06	2.5253e+06	87.821	2023.32	3624.11	2.45	3992.73	1131.76	2.45	114.119	22.7179	0.0914719	0.0594405	0.103176
1417	1.12921e+06	2.52524e+06	80.355	2025.8	3564.2	-5.016	3952.13	1087.65	-5.016	114.119	22.7174	0.0913864	0.0593001	0.102993
1418	1.12921e+06	2.52518e+06	75.164	2028.28	3504.3	-10.207	3911.53	1043.55	-10.207	114.119	22.7169	0.0913206	0.0591918	0.102852
1419	1.12921e+06	2.52512e+06	73.315	2030.76	3444.39	-12.056	3870.93	999.441	-12.056	114.119	22.7163	0.091292	0.0591449	0.102791
1420	1.12921e+06	2.52506e+06	73.315	2033.24	3384.49	-12.056	3830.33	955.334	-12.056	114.119	22.7158	0.0912456	0.0590686	0.102691
1421	1.12922e+06	2.525e+06	73.315	2035.72	3324.58	-12.056	3789.73	911.228	-12.056	114.119	22.7152	0.0912297	0.0590424	0.102657
1422	1.12922e+06	2.52494e+06	73.932	2038.19	3264.79	-11.439	3749.21	867.202	-11.439	114.119	22.7147	0.0911898	0.0589768	0.102572
1423	1.12926e+06	2.52548e+06	83.493	2076.19	3806.32	-1.878	4158.94	1223.2	-1.878	114.119	22.7196	0.0911786	0.0589584	0.102548
1424	1.12926e+06	2.52542e+06	90.22	2078.67	3746.42	4.849	4118.34	1179.1	4.849	114.119	22.719	0.0911766	0.0589551	0.102543
1425	1.12926e+06	2.52536e+06	95.296	2081.15	3686.62	9.925	4077.82	1135.07	9.925	114.119	22.7185	0.0911483	0.0589086	0.102483
1426	1.12926e+06	2.5253e+06	89.427	2083.63	3626.72	4.056	4037.22	1090.96	4.056	114.119	22.7179	0.0910981	0.0588261	0.102375
1427	1.12927e+06	2.52524e+06	80.381	2086.11	3566.81	-4.99	3996.62	1046.86	-4.99	114.119	22.7174	0.0910223	0.0587016	0.102213
1428	1.12927e+06	2.52518e+06	72.696	2088.59	3506.91	-12.675	3956.02	1002.75	-12.675	114.119	22.7169	0.0909206	0.0585344	0.101995
1429	1.12927e+06	2.52512e+06	72.696	2091.07	3447	-12.675	3915.42	958.643	-12.675	114.119	22.7163	0.0908166	0.0583635	0.101772
1430	1.12927e+06	2.52506e+06	72.696	2093.55	3387.09	-12.675	3874.82	914.536	-12.675	114.119	22.7158	0.0907903	0.0583202	0.101715
1431	1.12928e+06	2.525e+06	72.696	2096.03	3327.19	-12.675	3834.22	870.429	-12.675	114.119	22.7152	0.0907843	0.0583104	0.101703
1432	1.12928e+06	2.52495e+06	72.001	2098.51	3267.28	-13.37	3793.62	826.322	-13.37	114.119	22.7147	0.0906091	0.0580224	0.101327
1433	1.12932e+06	2.52549e+06	93.671	2136.4	3808.93	8.3	4203.35	1182.48	8.3	114.12	22.7196	0.0905298	0.0578921	0.101157
1434	1.12932e+06	2.52543e+06	100.209	2138.88	3749.02	14.838	4162.75	1138.37	14.838	114.12	22.719	0.0904536	0.0577669	0.100994
1435	1.12932e+06	2.52537e+06	100.416	2141.36	3689.12	15.045	4122.15	1094.26	15.045	114.12	22.7185	0.0902411	0.0574176	0.100538
1436	1.12932e+06	2.52531e+06	88.324	2143.84	3629.21	2.953	4081.55	1050.16	2.953	114.12	22.7179	0.0901369	0.0572464	0.100315
1437	1.12933e+06	2.52525e+06	75.311	2146.32	3569.31	-10.06	4040.95	1006.05	-10.06	114.12	22.7174	0.0901139	0.0572085	0.100265
1438	1.12933e+06	2.52519e+06	72.247	2148.81	3509.4	-13.124	4000.35	961.94	-13.124	114.12	22.7169	0.090061	0.0571216	0.100152
1439	1.12933e+06	2.52513e+06	71.844	2151.29	3449.49	-13.527	3959.75	917.833	-13.527	114.12	22.7163	0.0898385	0.0567558	0.099675
1440	1.12933e+06	2.52507e+06	71.778	2153.77	3389.59	-13.593	3919.15	873.725	-13.593	114.12	22.7158	0.0897908	0.0566775	0.0995729
1441	1.12934e+06	2.52501e+06	68.474	2156.25	3329.68	-16.897	3878.55	829.619	-16.897	114.12	22.7152	0.0897568	0.0566215	0.0994999
1442	1.12934e+06	2.52495e+06	66.463	2158.73	3269.78	-18.908	3837.95	785.511	-18.908	114.12	22.7147	0.0896915	0.0565142	0.0993599
1443	1.12938e+06	2.52549e+06	96.292	2196.62	3811.42	10.921	4247.68	1141.67	10.921	114.121	22.7196	0.0895045	0.0562068	0.0989591
1444	1.12938e+06	2.52543e+06	101.503	2199.1	3751.52	16.132	4207.08	1097.56	16.132	114.121	22.719	0.0894971	0.0561948	0.0989433
1445	1.12938e+06	2.52537e+06	92.073	2201.58	3691.61	6.702	4166.49	1053.45	6.702	114.121	22.7185	0.0894228	0.0560725	0.0987839
1446	1.12938e+06	2.52531e+06	81.262	2204.06	3631.71	-4.109	4125.89	1009.35	-4.109	114.121	22.7179	0.0893885	0.0560162	0.0987105
1447	1.12939e+06	2.52525e+06	74.318	2206.54	3571.8	-11.053	4085.29	965.239	-11.053	114.121	22.7174	0.0893479	0.0559495	0.0986235
1448	1.12939e+06	2.52519e+06	71.515	2209.02	3511.89	-13.856	4044.69	921.131	-13.856	114.121	22.7169	0.0892375	0.055768	0.0983868
1449	1.12939e+06	2.52513e+06	70.728	2211.5	3451.99	-14.643	4004.09	877.024	-14.643	114.121	22.7163	0.0892284	0.055753	0.0983672
1450	1.12939e+06	2.52507e+06	68.37	2213.98	3392.08	-17.001	3963.49	832.916	-17.001	114.121	22.7158	0.0892004	0.0557071	0.0983073
1451	1.1294e+06	2.52501e+06	63.01	2216.46	3332.18	-22.361	3922.89	788.808	-22.361	114.121	22.7152	0.0891888	0.0556879	0.0982823
1452	1.1294e+06	2.52495e+06	60.874	2218.94	3272.27	-24.497	3882.29	744.701	-24.497	114.121	22.7147	0.0891854	0.0556824	0.0982751
1453	1.12944e+06	2.52549e+06	91.343	2256.93	3813.92	5.972	4292.1	1100.79	5.972	114.121	22.7196	0.0891496	0.0556236	0.0981984
1454	1.12944e+06	2.52543e+06	94.688	2259.41	3754.02	9.317	4251.5	1056.68	9.317	114.121	22.719	0.0891363	0.0556018	0.0981699
1455	1.12944e+06	2.52537e+06	84.597	2261.9	3694.11	-0.774	4210.9	1012.58	-0.774	114.121	22.7185	0.0890358	0.0554364	0.0979543
1456	1.12944e+06	2.52531e+06	74.765	2264.38	3634.2	-10.606	4170.3	968.467	-10.606	114.121	22.7179	0.089013	0.055399	0.0979055
1457	1.12945e+06	2.52525e+06	69.556	2266.86	3574.3	-15.815	4129.7	924.359	-15.815	114.121	22.7174	0.0889309	0.0552641	0.0977296
1458	1.12945e+06	2.52519e+06	68.18	2269.34	3514.39	-17.191	4089.1	880.252	-17.191	114.121	22.7169	0.0888822	0.0551841	0.0976252
1459	1.12945e+06	2.52513e+06	67.32	2271.82	3454.49	-18.051	4048.5	836.144	-18.051	114.121	22.7163	0.0888589	0.0551457	0.0975751
1460	1.12945e+06	2.52507e+06	64.47	2274.3	3394.58	-20.901	4007.9	792.037	-20.901	114.121	22.7158	0.0886742	0.0548421	0.0971792
1461	1.12946e+06	2.52501e+06	59.305	2276.78	3334.67	-26.066	3967.3	747.929	-26.066	114.121	22.7152	0.0886343	0.0547765	0.0970936
1462	1.12946e+06	2.52495e+06	57.509	2279.26	3274.77	-27.862	3926.7	703.821	-27.862	114.121	22.7147	0.0885746	0.0546785	0.0969658
1463	1.1295e+06	2.52549e+06	85.524	2317.15	3816.42	0.153	4336.43	1059.98	0.153	114.122	22.7196	0.0885258	0.0545982	0.0968611
1464	1.1295e+06	2.52543e+06	87.874	2319.63	3756.51	2.503	4295.83	1015.87	2.503	114.122	22.719	0.0884322	0.0544444	0.0966606
1465	1.1295e+06	2.52537e+06	80.321	2322.11	3696.6	-5.05	4255.23	971.767	-5.05	114.122	22.7185	0.0884215	0.0544269	0.0966376
1466	1.1295e+06	2.52531e+06	73.565	2324.59	3636.7	-11.806	4214.63	927.658	-11.806	114.122	22.7179	0.08841	0.0544079	0.0966129
1467	1.12951e+06	2.52525e+06	67.975	2327.07	3576.79	-17.396	4174.03	883.551	-17.396	114.122	22.7174	0.0883969	0.0543864	0.0965848
1468	1.12951e+06	2.52519e+06	64.986	2329.56	3516.89	-20.385	4133.43	839.442	-20.385	114.122	22.7169	0.0883959	0.0543847	0.0965826
1469	1.12951e+06	2.52513e+06	63.913	2332.04	3456.98	-21.458	4092.84	795.335	-21.458	114.122	22.7163	0.0883575	0.0543217	0.0965004
1470	1.12951e+06	2.52507e+06	59.643	2334.52	3397.07	-25.728	4052.24	751.227	-25.728	114.122	22.7158	0.0883214	0.0542623	0.096423
1471	1.12952e+06	2.52501e+06	57.723	2337	3337.17	-27.648	4011.64	707.119	-27.648	114.122	22.7152	0.0882473	0.0541405	0.0962642
1472	1.12952e+06	2.52496e+06	55.927	2339.48	3277.26	-29.444	3971.04	663.011	-29.444	114.122	22.7147	0.0882093	0.0540781	0.0961827
1473	1.12956e+06	2.5255e+06	89.384	2377.36	3818.91	4.013	4380.77	1019.18	4.013	114.122	22.7196	0.088209	0.0540775	0.096182
1474	1.12956e+06	2.52544e+06	88.149	2379.84	3759.01	2.778	4340.17	975.067	2.778	114.122	22.719	0.0881204	0.053932	0.0959922
1475	1.12956e+06	2.52538e+06	82.452	2382.33	3699.1	-2.919	4299.57	930.959	-2.919	114.122	22.7185	0.0880941	0.0538887	0.0959358
1476	1.12956e+06	2.52532e+06	72.657	2384.81	3639.19	-12.714	4258.97	886.85	-12.714	114.122	22.7179	0.0880693	0.053848	0.0958826
1477	1.12957e+06	2.52526e+06	68.503	2387.29	3579.29	-16.868	4218.37	842.741	-16.868	114.122	22.7174	0.0880624	0.0538365	0.0958677
1478	1.12957e+06	2.5252e+06	63.703	2389.77	3519.38	-21.668	4177.77	798.634	-21.668	114.122	22.7169	0.0880386	0.0537974	0.0958167
1479	1.12957e+06	2.52514e+06	60.505	2392.25	3459.47	-24.866	4137.17	754.525	-24.866	114.122	22.7163	0.0880178	0.0537633	0.0957722
1480	1.12957e+06	2.52508e+06	57.937	2394.73	3399.57	-27.434	4096.57	710.418	-27.434	114.122	22.7158	0.0878923	0.0535571	0.0955032
1481	1.12958e+06	2.52502e+06	55.954	2397.22	3339.66	-29.417	4055.97	666.309	-29.417	114.122	22.7152	0.0878171	0.0534334	0.0953419
1482	1.12958e+06	2.52496e+06	53.858	2399.7	3279.76	-31.513	4015.37	622.202	-31.513	114.122	22.7147	0.0877817	0.0533752	0.095266
1483	1.12962e+06	2.5255e+06	90.39	2437.68	3821.41	5.019	4425.18	978.297	5.019	114.123	22.7196	0.0877099	0.0532572	0.0951122
1484	1.12962e+06	2.52544e+06	90.28	2440.16	3761.5	4.909	4384.58	934.189	4.909	114.123	22.719	0.0876933	0.0532299	0.0950765
1485	1.12962e+06	2.52538e+06	81.372	2442.64	3701.6	-3.999	4343.98	890.08	-3.999	114.123	22.7185	0.0876075	0.053089	0.0948927
1486	1.12963e+06	2.52532e+06	73.022	2445.13	3641.69	-12.349	4303.38	845.971	-12.349	114.123	22.7179	0.0874978	0.0529087	0.0946576
1487	1.12963e+06	2.52526e+06	68.869	2447.61	3581.78	-16.502	4262.78	801.863	-16.502	114.123	22.7174	0.0874768	0.0528742	0.0946126
1488	1.12963e+06	2.5252e+06	64.343	2450.09	3521.88	-21.028	4222.18	757.755	-21.028	114.123	22.7169	0.0874734	0.0528685	0.0946052
1489	1.12963e+06	2.52514e+06	61.195	2452.57	3461.97	-24.176	4181.58	713.647	-24.176	114.123	22.7163	0.0872957	0.0525764	0.0942242
1490	1.12963e+06	2.52508e+06	59.1	2455.05	3402.07	-26.271	4140.98	669.538	-26.271	114.123	22.7158	0.0872873	0.0525627	0.0942063
1491	1.12964e+06	2.52502e+06	57.629	2457.53	3342.16	-27.742	4100.38	625.43	-27.742	114.123	22.7152	0.0872715	0.0525367	0.0941724
1492	1.12964e+06	2.52496e+06	56.45	2460.02	3282.25	-28.921	4059.79	581.322	-28.921	114.123	22.7147	0.0872397	0.0524844	0.0941043
1493	1.12968e+06	2.5255e+06	90.925	2497.89	3823.91	5.554	4469.51	937.489	5.554	114.123	22.7196	0.0870818	0.0522248	0.0937657
1494	1.12968e+06	2.52544e+06	89.989	2500.38	3764	4.618	4428.91	893.381	4.618	114.123	22.719	0.0870563	0.052183	0.0937112
1495	1.12968e+06	2.52538e+06	80.01	2502.86	3704.09	-5.361	4388.32	849.272	-5.361	114.123	22.7185	0.0870168	0.0521181	0.0936265
1496	1.12969e+06	2.52532e+06	73.388	2505.34	3644.19	-11.983	4347.72	805.163	-11.983	114.123	22.7179	0.0870082	0.052104	0.0936081
1497	1.12969e+06	2.52526e+06	69.382	2507.82	3584.28	-15.989	4307.12	761.054	-15.989	114.123	22.7174	0.0869852	0.0520662	0.0935588
1498	1.12969e+06	2.5252e+06	65.42	2510.31	3524.37	-19.951	4266.52	716.946	-19.951	114.123	22.7169	0.0869417	0.0519946	0.0934654
1499	1.12969e+06	2.52514e+06	63.544	2512.79	3464.47	-21.827	4225.92	672.838	-21.827	114.123	22.7163	0.0869009	0.0519276	0.0933781
1500	1.1297e+06	2.52508e+06	62.365	2515.27	3404.56	-23.006	4185.32	628.729	-23.006	114.123	22.7158	0.0869009	0.0519276	0.093378
1501	1.1297e+06	2.52502e+06	61.187	2517.75	3344.66	-24.184	4144.72	584.62	-24.184	114.123	22.7152	0.0868774	0.0518889	0.0933276
1502	1.1297e+06	2.52496e+06	60.008	2520.23	3284.75	-25.363	4104.12	540.512	-25.363	114.123	22.7147	0.0868643	0.0518675	0.0932996
1503	1.12974e+06	2.5255e+06	94.718	2558.11	3826.4	9.347	4513.85	896.682	9.347	114.124	22.7196	0.0868111	0.0517799	0.0931855
1504	1.12974e+06	2.52544e+06	86.866	2560.59	3766.49	1.495	4473.25	852.573	1.495	114.124	22.719	0.0867433	0.0516686	0.0930403
1505	1.12974e+06	2.52538e+06	78.981	2563.07	3706.59	-6.39	4432.65	808.464	-6.39	114.124	22.7185	0.086716	0.0516236	0.0929816
1506	1.12975e+06	2.52532e+06	75.081	2565.56	3646.68	-10.29	4392.05	764.355	-10.29	114.124	22.7179	0.0867107	0.051615	0.0929703
1507	1.12975e+06	2.52526e+06	71.938	2568.04	3586.78	-13.433	4351.45	720.246	-13.433	114.124	22.7174	0.0867049	0.0516054	0.0929578
1508	1.12975e+06	2.5252e+06	67.551	2570.52	3526.87	-17.82	4310.86	676.137	-17.82	114.124	22.7169	0.0865692	0.0513824	0.092667
1509	1.12975e+06	2.52514e+06	62.05	2573	3466.96	-23.321	4270.26	632.029	-23.321	114.124	22.7163	0.0865338	0.0513242	0.0925911
1510	1.12976e+06	2.52508e+06	59.81	2575.49	3407.06	-25.561	4229.66	587.92	-25.561	114.124	22.7158	0.0865147	0.0512927	0.0925501
1511	1.12976e+06	2.52502e+06	58.631	2577.97	3347.15	-26.74	4189.06	543.812	-26.74	114.124	22.7152	0.0864331	0.0511587	0.0923752
1512	1.12976e+06	2.52496e+06	63.49	2580.45	3287.24	-21.881	4148.46	499.703	-21.881	114.124	22.7147	0.0864138	0.0511269	0.0923337
1513	1.1298e+06	2.52551e+06	94.217	2618.43	3828.9	8.846	4558.26	855.804	8.846	114.125	22.7196	0.0864057	0.0511136	0.0923165
1514	1.1298e+06	2.52545e+06	88.559	2620.91	3768.99	3.188	4517.66	811.695	3.188	114.125	22.719	0.0863455	0.0510147	0.0921874
1515	1.1298e+06	2.52539e+06	82.901	2623.39	3709.09	-2.47	4477.06	767.586	-2.47	114.125	22.7185	0.0862349	0.0508329	0.0919504
1516	1.12981e+06	2.52533e+06	77.638	2625.88	3649.18	-7.733	4436.46	723.477	-7.733	114.125	22.7179	0.0862022	0.0507792	0.0918803
1517	1.12981e+06	2.52527e+06	74.327	2628.36	3589.28	-11.044	4395.87	679.368	-11.044	114.125	22.7174	0.0861521	0.0506968	0.0917729
1518	1.12981e+06	2.52521e+06	69.681	2630.84	3529.37	-15.69	4355.27	635.259	-15.69	114.125	22.7169	0.0861494	0.0506923	0.091767
1519	1.12981e+06	2.52515e+06	64.18	2633.32	3469.46	-21.191	4314.67	591.15	-21.191	114.125	22.7163	0.0861259	0.0506537	0.0917167
1520	1.12982e+06	2.52509e+06	58.679	2635.81	3409.56	-26.692	4274.07	547.041	-26.692	114.125	22.7158	0.0861048	0.0506191	0.0916715
1521	1.12982e+06	2.52503e+06	62.497	2638.29	3349.65	-22.874	4233.47	502.932	-22.874	114.125	22.7152	0.0860271	0.0504914	0.091505
1522	1.12982e+06	2.52497e+06	69.963	2640.77	3289.74	-15.408	4192.87	458.824	-15.408	114.125	22.7147	0.0859388	0.0503463	0.0913157
1523	1.12986e+06	2.52551e+06	86.274	2678.64	3831.4	0.903	4602.6	814.997	0.903	114.125	22.7196	0.0859237	0.0503214	0.0912833
1524	1.12986e+06	2.52545e+06	84.42	2681.12	3771.49	-0.951	4562	770.887	-0.951	114.125	22.719	0.0856369	0.04985	0.0906684
1525	1.12986e+06	2.52539e+06	82.691	2683.61	3711.58	-2.68	4521.4	726.778	-2.68	114.125	22.7185	0.0856202	0.0498226	0.0906327
1526	1.12987e+06	2.52533e+06	80.962	2686.09	3651.68	-4.409	4480.8	682.669	-4.409	114.125	22.7179	0.0854718	0.0495787	0.0903146
1527	1.12987e+06	2.52527e+06	76.457	2688.57	3591.77	-8.914	4440.2	638.56	-8.914	114.125	22.7174	0.085302	0.0492996	0.0899506
1528	1.12987e+06	2.52521e+06	71.812	2691.06	3531.86	-13.559	4399.6	594.451	-13.559	114.125	22.7169	0.0852997	0.0492957	0.0899455
1529	1.12987e+06	2.52515e+06	66.311	2693.54	3471.96	-19.06	4359.01	550.342	-19.06	114.125	22.7163	0.0852758	0.0492565	0.0898944
1530	1.12988e+06	2.52509e+06	63.731	2696.02	3412.05	-21.64	4318.41	506.233	-21.64	114.125	22.7158	0.0852467	0.0492086	0.089832
1531	1.12988e+06	2.52503e+06	62.71	2698.51	3352.14	-22.661	4277.81	462.123	-22.661	114.125	22.7152	0.0852459	0.0492073	0.0898303
1532	1.12988e+06	2.52497e+06	70.175	2700.99	3292.24	-15.196	4237.21	418.014	-15.196	114.125	22.7147	0.085203	0.0491369	0.0897384
1533	1.12992e+06	2.52545e+06	75.56	2741.34	3773.99	-9.811	4606.33	730.08	-9.811	114.126	22.719	0.0851089	0.0489822	0.0895366
1534	1.12992e+06	2.52539e+06	73.196	2743.82	3714.08	-12.175	4565.74	685.971	-12.175	114.126	22.7185	0.0850951	0.0489595	0.089507
1535	1.12993e+06	2.52533e+06	72.794	2746.31	3654.17	-12.577	4525.14	641.861	-12.577	114.126	22.7179	0.0850784	0.0489321	0.0894713
1536	1.12993e+06	2.52527e+06	75.582	2748.79	3594.27	-9.789	4484.54	597.752	-9.789	114.126	22.7174	0.0850461	0.048879	0.0894021
1537	1.12993e+06	2.52521e+06	73.942	2751.27	3534.36	-11.429	4443.94	553.643	-11.429	114.126	22.7169	0.0850204	0.0488366	0.0893468
1538	1.12993e+06	2.52515e+06	72.923	2753.76	3474.45	-12.448	4403.34	509.533	-12.448	114.126	22.7163	0.0849729	0.0487587	0.0892451
1539	1.12994e+06	2.52509e+06	68.843	2756.24	3414.55	-16.528	4362.74	465.424	-16.528	114.126	22.7158	0.0849114	0.0486576	0.0891133
1540	1.12994e+06	2.52503e+06	66.411	2758.72	3354.64	-18.96	4322.15	421.315	-18.96	114.126	22.7152	0.0848774	0.0486017	0.0890405
1541	1.12994e+06	2.52497e+06	71.492	2761.2	3294.73	-13.879	4281.55	377.206	-13.879	114.126	22.7147	0.084869	0.0485878	0.0890223
1542	1.12998e+06	2.52539e+06	71.576	2804.14	3716.58	-13.795	4610.15	645.094	-13.795	114.126	22.7185	0.0848204	0.048508	0.0889182
1543	1.12999e+06	2.52533e+06	74.326	2806.62	3656.67	-11.045	4569.55	600.984	-11.045	114.126	22.7179	0.08475	0.0483924	0.0887674
1544	1.12999e+06	2.52527e+06	74.455	2809.11	3596.77	-10.916	4528.95	556.874	-10.916	114.126	22.7174	0.0847413	0.0483781	0.0887487
1545	1.12999e+06	2.52521e+06	75.016	2811.59	3536.86	-10.355	4488.36	512.764	-10.355	114.126	22.7169	0.0847129	0.0483314	0.0886878
1546	1.12999e+06	2.52515e+06	74.755	2814.07	3476.95	-10.616	4447.76	468.655	-10.616	114.126	22.7163	0.0846833	0.0482826	0.0886242
1547	1.13e+06	2.52509e+06	74.315	2816.56	3417.05	-11.056	4407.16	424.546	-11.056	114.126	22.7158	0.0845966	0.0481402	0.0884385
1548	1.13e+06	2.52503e+06	71.034	2819.04	3357.14	-14.337	4366.56	380.436	-14.337	114.126	22.7152	0.0845812	0.0481149	0.0884055
1549	1.13e+06	2.52497e+06	73.972	2821.52	3297.23	-11.399	4325.96	336.327	-11.399	114.126	22.7147	0.0845673	0.048092	0.0883757
1550	1.13004e+06	2.5254e+06	71.293	2864.36	3719.08	-14.078	4654.49	604.286	-14.078	114.127	22.7185	0.0845423	0.048051	0.0883221
1551	1.13005e+06	2.52534e+06	72.295	2866.84	3659.17	-13.076	4613.89	560.177	-13.076	114.127	22.7179	0.0844372	0.0478782	0.0880968
1552	1.13005e+06	2.52528e+06	73.749	2869.32	3599.26	-11.622	4573.29	516.067	-11.622	114.127	22.7174	0.084427	0.0478615	0.088075
1553	1.13005e+06	2.52522e+06	73.799	2871.81	3539.36	-11.572	4532.69	471.956	-11.572	114.127	22.7169	0.0843987	0.0478148	0.0880141
1554	1.13005e+06	2.52516e+06	74.286	2874.29	3479.45	-11.085	4492.09	427.847	-11.085	114.127	22.7163	0.0843712	0.0477696	0.0879552
1555	1.13006e+06	2.5251e+06	76.019	2876.78	3419.54	-9.352	4451.5	383.737	-9.352	114.127	22.7158	0.0843332	0.0477073	0.0878739
1556	1.13006e+06	2.52504e+06	74.054	2879.26	3359.64	-11.317	4410.9	339.628	-11.317	114.127	22.7152	0.0842885	0.0476337	0.087778
1557	1.13006e+06	2.52498e+06	72.445	2881.74	3299.73	-12.926	4370.3	295.518	-12.926	114.127	22.7147	0.0842774	0.0476155	0.0877542
1558	1.13011e+06	2.52534e+06	72.167	2927.06	3661.67	-13.204	4658.23	519.369	-13.204	114.128	22.7179	0.0842401	0.0475542	0.0876742
1559	1.13011e+06	2.52528e+06	72.532	2929.54	3601.76	-12.839	4617.63	475.259	-12.839	114.128	22.7174	0.0842044	0.0474955	0.0875976
1560	1.13011e+06	2.52522e+06	72.582	2932.02	3541.85	-12.789	4577.03	431.149	-12.789	114.128	22.7169	0.0841403	0.0473902	0.0874604
1561	1.13011e+06	2.52516e+06	73.817	2934.51	3481.95	-11.554	4536.43	387.039	-11.554	114.128	22.7163	0.0840407	0.0472264	0.0872467
1562	1.13012e+06	2.5251e+06	77.723	2936.99	3422.04	-7.648	4495.83	342.929	-7.648	114.128	22.7158	0.0839883	0.0471403	0.0871345
1563	1.13012e+06	2.52504e+06	75.758	2939.47	3362.13	-9.613	4455.24	298.819	-9.613	114.128	22.7152	0.0839724	0.0471142	0.0871004
1564	1.13012e+06	2.52498e+06	74.149	2941.96	3302.23	-11.222	4414.64	254.709	-11.222	114.128	22.7147	0.0839428	0.0470656	0.087037
1565	1.13017e+06	2525282	71.315	2989.86	3604.26	-14.056	4662.04	434.382	-14.056	114.128	22.7174	0.0838915	0.0469812	0.0869269
1566	1.13017e+06	2.52522e+06	71.365	2992.34	3544.35	-14.006	4621.44	390.272	-14.006	114.128	22.7169	0.0838687	0.0469438	0.0868782
1567	1.13017e+06	2.52516e+06	73.348	2994.83	3484.45	-12.023	4580.85	346.161	-12.023	114.128	22.7163	0.0837825	0.0468021	0.0866934
1568	1.13018e+06	2.5251e+06	77.395	2997.31	3424.65	-7.976	4540.32	302.134	-7.976	114.128	22.7158	0.0837405	0.0467331	0.0866033
1569	1.13018e+06	2.52504e+06	77.462	2999.79	3364.74	-7.909	4499.73	258.023	-7.909	114.128	22.7152	0.0837237	0.0467055	0.0865673
1570	1.13018e+06	2.52498e+06	75.853	3002.27	3304.84	-9.518	4459.13	213.913	-9.518	114.128	22.7147	0.0836113	0.0465207	0.0863263
1571	1.13023e+06	2.52522e+06	70.148	3052.55	3546.96	-15.223	4665.86	349.546	-15.223	114.129	22.7169	0.0835282	0.0463841	0.0861483
1572	1.13023e+06	2.52516e+06	72.879	3055.04	3487.05	-12.492	4625.26	305.435	-12.492	114.129	22.7163	0.0834426	0.0462435	0.0859648
1573	1.13024e+06	2.5251e+06	76.926	3057.52	3427.15	-8.445	4584.66	261.325	-8.445	114.129	22.7158	0.083406	0.0461832	0.0858862
1574	1.13024e+06	2.52504e+06	79.166	3060.01	3367.24	-6.205	4544.07	217.215	-6.205	114.129	22.7152	0.0833851	0.0461489	0.0858414
1575	1.13024e+06	2.52499e+06	77.557	3062.49	3307.34	-7.814	4503.47	173.105	-7.814	114.129	22.7147	0.0832037	0.0458508	0.0854526
1576	1.1303e+06	2.52517e+06	72.411	3115.26	3489.55	-12.96	4669.6	264.628	-12.96	114.129	22.7163	0.0831616	0.0457815	0.0853623
1577	1.1303e+06	2.52511e+06	76.458	3117.74	3429.64	-8.913	4629	220.517	-8.913	114.129	22.7158	0.083087	0.045659	0.0852025
1578	1.1303e+06	2.52505e+06	80.505	3120.22	3369.74	-4.866	4588.4	176.407	-4.866	114.129	22.7152	0.0830431	0.0455868	0.0851084
1579	1.1303e+06	2.52499e+06	79.261	3122.71	3309.83	-6.11	4547.81	132.297	-6.11	114.129	22.7147	0.0829892	0.0454982	0.0849928
1580	1.12922e+06	2.52488e+06	76.055	2040.67	3204.88	-9.316	3708.61	823.095	-9.316	114.119	22.7142	0.0829423	0.0454212	0.0848923
1581	1.12922e+06	2.52482e+06	69.686	2043.15	3144.97	-15.685	3668.01	778.988	-15.685	114.119	22.7136	0.0828928	0.0453397	0.0847861
1582	1.12923e+06	2.52476e+06	65.018	2045.63	3085.07	-20.353	3627.4	734.882	-20.353	114.119	22.7131	0.0826783	0.0449872	0.0843264
1583	1.12923e+06	2.5247e+06	60.635	2048.11	3025.16	-24.736	3586.8	690.775	-24.736	114.119	22.7125	0.0825322	0.044747	0.0840131
1584	1.12923e+06	2.52464e+06	57.904	2050.59	2965.26	-27.467	3546.2	646.669	-27.467	114.119	22.712	0.0824861	0.0446713	0.0839143
1585	1.12923e+06	2.52458e+06	59	2053.07	2905.35	-26.371	3505.6	602.563	-26.371	114.119	22.7115	0.0824768	0.0446559	0.0838943
1586	1.12924e+06	2.52452e+06	57.176	2055.55	2845.45	-28.195	3465	558.456	-28.195	114.119	22.7109	0.0824766	0.0446557	0.0838941
1587	1.12924e+06	2.52446e+06	58.405	2058.03	2785.54	-26.966	3424.4	514.35	-26.966	114.119	22.7104	0.0823293	0.0444135	0.0835782
1588	1.12924e+06	2.5244e+06	59.852	2060.51	2725.63	-25.519	3383.8	470.243	-25.519	114.119	22.7099	0.0823284	0.0444121	0.0835763
1589	1.12924e+06	2.52434e+06	59.526	2062.99	2665.73	-25.845	3343.2	426.136	-25.845	114.119	22.7093	0.082325	0.0444066	0.0835691
1590	1.12928e+06	2.52489e+06	70.907	2100.99	3207.38	-14.464	3753.02	782.215	-14.464	114.119	22.7142	0.0823238	0.0444046	0.0835665
1591	1.12928e+06	2.52483e+06	64.443	2103.47	3147.47	-20.928	3712.42	738.107	-20.928	114.119	22.7136	0.082301	0.0443671	0.0835177
1592	1.12929e+06	2.52477e+06	57.606	2105.95	3087.57	-27.765	3671.82	694	-27.765	114.119	22.7131	0.0822945	0.0443563	0.0835036
1593	1.12929e+06	2.52471e+06	54.959	2108.43	3027.66	-30.412	3631.22	649.893	-30.412	114.119	22.7125	0.0822794	0.0443315	0.0834712
1594	1.12929e+06	2.52465e+06	53.413	2110.91	2967.75	-31.958	3590.62	605.788	-31.958	114.119	22.712	0.0822484	0.0442806	0.0834048
1595	1.12929e+06	2.52459e+06	56.49	2113.39	2907.85	-28.881	3550.02	561.681	-28.881	114.119	22.7115	0.0822325	0.0442545	0.0833708
1596	1.1293e+06	2.52453e+06	57.859	2115.87	2847.94	-27.512	3509.42	517.574	-27.512	114.119	22.7109	0.0822248	0.0442418	0.0833542
1597	1.1293e+06	2.52447e+06	59.038	2118.35	2788.04	-26.333	3468.82	473.467	-26.333	114.119	22.7104	0.0822185	0.0442314	0.0833407
1598	1.1293e+06	2.52441e+06	61.271	2120.83	2728.13	-24.1	3428.22	429.36	-24.1	114.119	22.7099	0.082174	0.0441584	0.0832454
1599	1.1293e+06	2.52435e+06	60.947	2123.31	2668.22	-24.424	3387.61	385.254	-24.424	114.119	22.7093	0.0821676	0.0441478	0.0832316
1600	1.12934e+06	2.52489e+06	64.036	2161.21	3209.87	-21.335	3797.35	741.404	-21.335	114.12	22.7142	0.0821294	0.044085	0.0831497
1601	1.12934e+06	2.52483e+06	61.217	2163.69	3149.96	-24.154	3756.75	697.297	-24.154	114.12	22.7136	0.0820734	0.043993	0.0830297
1602	1.12935e+06	2.52477e+06	58.458	2166.17	3090.06	-26.913	3716.15	653.19	-26.913	114.12	22.7131	0.0820526	0.0439589	0.0829852
1603	1.12935e+06	2.52471e+06	55.811	2168.65	3030.15	-29.56	3675.55	609.083	-29.56	114.12	22.7125	0.082033	0.0439265	0.082943
1604	1.12935e+06	2.52465e+06	53.735	2171.13	2970.25	-31.636	3634.95	564.976	-31.636	114.12	22.712	0.0819913	0.043858	0.0828536
1605	1.12935e+06	2.52459e+06	54.786	2173.61	2910.34	-30.585	3594.35	520.869	-30.585	114.12	22.7115	0.0819593	0.0438054	0.082785
1606	1.12936e+06	2.52453e+06	56.794	2176.09	2850.43	-28.577	3553.75	476.762	-28.577	114.12	22.7109	0.0819253	0.0437495	0.0827121
1607	1.12936e+06	2.52447e+06	58.862	2178.57	2790.53	-26.509	3513.15	432.656	-26.509	114.12	22.7104	0.0818694	0.0436577	0.0825924
1608	1.12936e+06	2.52441e+06	61.738	2181.05	2730.62	-23.633	3472.55	388.549	-23.633	114.12	22.7099	0.0818466	0.0436202	0.0825435
1609	1.12936e+06	2.52435e+06	62.423	2183.53	2670.72	-22.948	3431.95	344.442	-22.948	114.12	22.7093	0.0818153	0.0435688	0.0824765
1610	1.1294e+06	2.52489e+06	62.527	2221.43	3212.36	-22.844	3841.69	700.594	-22.844	114.121	22.7142	0.081813	0.043565	0.0824715
1611	1.1294e+06	2.52483e+06	60.968	2223.91	3152.46	-24.403	3801.09	656.487	-24.403	114.121	22.7136	0.081776	0.0435042	0.0823922
1612	1.12941e+06	2.52477e+06	58.847	2226.39	3092.55	-26.524	3760.49	612.379	-26.524	114.121	22.7131	0.0817158	0.0434053	0.0822632
1613	1.12941e+06	2.52471e+06	56.489	2228.87	3032.65	-28.882	3719.89	568.272	-28.882	114.121	22.7125	0.0817106	0.0433967	0.0822519
1614	1.12941e+06	2.52465e+06	54.456	2231.35	2972.74	-30.915	3679.29	524.165	-30.915	114.121	22.712	0.0815828	0.0431866	0.081978
1615	1.12941e+06	2.52459e+06	53.256	2233.83	2912.83	-32.115	3638.69	480.058	-32.115	114.121	22.7115	0.0815397	0.0431158	0.0818857
1616	1.12942e+06	2.52453e+06	55.614	2236.31	2852.93	-29.757	3598.09	435.951	-29.757	114.121	22.7109	0.0815005	0.0430513	0.0818016
1617	1.12942e+06	2.52447e+06	59.113	2238.79	2793.02	-26.258	3557.49	391.843	-26.258	114.121	22.7104	0.0813075	0.0427342	0.081388
1618	1.12942e+06	2.52441e+06	61.358	2241.27	2733.11	-24.013	3516.89	347.736	-24.013	114.121	22.7099	0.0812508	0.0426409	0.0812662
1619	1.12942e+06	2.52435e+06	61.832	2243.75	2673.21	-23.539	3476.29	303.629	-23.539	114.121	22.7093	0.0811671	0.0425033	0.0810869
1620	1.12946e+06	2.52489e+06	60.05	2281.64	3214.86	-25.321	3886.02	659.783	-25.321	114.121	22.7142	0.0811503	0.0424758	0.0810509
1621	1.12946e+06	2.52483e+06	59.265	2284.12	3154.95	-26.106	3845.42	615.676	-26.106	114.121	22.7136	0.0811374	0.0424545	0.0810232
1622	1.12947e+06	2.52477e+06	57.995	2286.6	3095.05	-27.376	3804.83	571.568	-27.376	114.121	22.7131	0.0811156	0.0424187	0.0809765
1623	1.12947e+06	2.52471e+06	55.638	2289.08	3035.14	-29.733	3764.23	527.461	-29.733	114.121	22.7125	0.0810729	0.0423486	0.0808851
1624	1.12947e+06	2.52465e+06	54.14	2291.57	2975.23	-31.231	3723.63	483.353	-31.231	114.121	22.712	0.0809808	0.0421971	0.0806875
1625	1.12947e+06	2.52459e+06	53.251	2294.05	2915.33	-32.12	3683.03	439.246	-32.12	114.121	22.7115	0.0808852	0.04204	0.0804826
1626	1.12948e+06	2.52453e+06	54.429	2296.53	2855.42	-30.942	3642.43	395.139	-30.942	114.121	22.7109	0.0808242	0.0419397	0.0803518
1627	1.12948e+06	2.52447e+06	57.834	2299.01	2795.51	-27.537	3601.83	351.032	-27.537	114.121	22.7104	0.0807923	0.0418873	0.0802834
1628	1.12948e+06	2.52441e+06	60.08	2301.49	2735.61	-25.291	3561.23	306.924	-25.291	114.121	22.7099	0.0807378	0.0417978	0.0801667
1629	1.12948e+06	2.52435e+06	61.091	2303.97	2675.7	-24.28	3520.63	262.817	-24.28	114.121	22.7093	0.0805954	0.0415637	0.0798614
1630	1.12952e+06	2.5249e+06	55.469	2341.96	3217.36	-29.902	3930.44	618.903	-29.902	114.122	22.7142	0.0805639	0.041512	0.0797939
1631	1.12952e+06	2.52484e+06	56.255	2344.44	3157.45	-29.116	3889.84	574.795	-29.116	114.122	22.7136	0.0805215	0.0414422	0.079703
1632	1.12953e+06	2.52478e+06	56.775	2346.92	3097.54	-28.596	3849.24	530.688	-28.596	114.122	22.7131	0.080518	0.0414366	0.0796956
1633	1.12953e+06	2.52472e+06	55.392	2349.41	3037.64	-29.979	3808.64	486.58	-29.979	114.122	22.7125	0.080364	0.0411834	0.0793655
1634	1.12953e+06	2.52466e+06	54.999	2351.89	2977.73	-30.372	3768.04	442.473	-30.372	114.122	22.712	0.0803286	0.0411253	0.0792896
1635	1.12953e+06	2.5246e+06	54.508	2354.37	2917.82	-30.863	3727.44	398.366	-30.863	114.122	22.7115	0.0802813	0.0410475	0.0791881
1636	1.12954e+06	2.52454e+06	53.151	2356.85	2857.92	-32.22	3686.84	354.258	-32.22	114.122	22.7109	0.0802552	0.0410046	0.0791322
1637	1.12954e+06	2.52448e+06	56.556	2359.33	2798.01	-28.815	3646.24	310.15	-28.815	114.122	22.7104	0.080243	0.0409846	0.0791061
1638	1.12954e+06	2.52442e+06	58.908	2361.81	2738.11	-26.463	3605.64	266.043	-26.463	114.122	22.7099	0.0801605	0.0408489	0.0789291
1639	1.12954e+06	2.52436e+06	60.87	2364.29	2678.2	-24.501	3565.04	221.935	-24.501	114.122	22.7093	0.0801384	0.0408126	0.0788818
1640	1.12958e+06	2.5249e+06	52.138	2402.18	3219.85	-33.233	3974.77	578.093	-33.233	114.122	22.7142	0.0800995	0.0407486	0.0787984
1641	1.12958e+06	2.52484e+06	52.424	2404.66	3159.94	-32.947	3934.17	533.985	-32.947	114.122	22.7136	0.0800936	0.040739	0.0787859
1642	1.12959e+06	2.52478e+06	52.684	2407.14	3100.04	-32.687	3893.57	489.877	-32.687	114.122	22.7131	0.0800736	0.0407061	0.0787429
1643	1.12959e+06	2.52472e+06	53.469	2409.62	3040.13	-31.902	3852.98	445.77	-31.902	114.122	22.7125	0.0800516	0.0406699	0.0786957
1644	1.12959e+06	2.52466e+06	55.302	2412.1	2980.22	-30.069	3812.38	401.662	-30.069	114.122	22.712	0.0800422	0.0406545	0.0786756
1645	1.12959e+06	2.5246e+06	56.853	2414.58	2920.32	-28.518	3771.78	357.555	-28.518	114.122	22.7115	0.0800372	0.0406463	0.0786649
1646	1.1296e+06	2.52454e+06	55.281	2417.07	2860.41	-30.09	3731.18	313.446	-30.09	114.122	22.7109	0.0799825	0.0405563	0.0785475
1647	1.1296e+06	2.52448e+06	56.508	2419.55	2800.51	-28.863	3690.58	269.339	-28.863	114.122	22.7104	0.0799795	0.0405514	0.0785411
1648	1.1296e+06	2.52442e+06	57.825	2422.03	2740.6	-27.546	3649.98	225.231	-27.546	114.122	22.7099	0.0799773	0.0405479	0.0785365
1649	1.1296e+06	2.52436e+06	60.969	2424.51	2680.69	-24.402	3609.38	181.124	-24.402	114.122	22.7093	0.0799754	0.0405446	0.0785323
1650	1.12964e+06	2.5249e+06	55.48	2462.39	3222.34	-29.891	4019.11	537.284	-29.891	114.123	22.7142	0.0799636	0.0405253	0.0785071
1651	1.12964e+06	2.52484e+06	53.813	2464.88	3162.44	-31.558	3978.51	493.176	-31.558	114.123	22.7136	0.079943	0.0404915	0.078463
1652	1.12965e+06	2.52478e+06	53.535	2467.36	3102.53	-31.836	3937.91	449.067	-31.836	114.123	22.7131	0.0799325	0.0404742	0.0784405
1653	1.12965e+06	2.52472e+06	55.369	2469.84	3042.62	-30.002	3897.31	404.959	-30.002	114.123	22.7125	0.0798883	0.0404014	0.0783456
1654	1.12965e+06	2.52466e+06	57.115	2472.32	2982.72	-28.256	3856.71	360.851	-28.256	114.123	22.712	0.0798867	0.0403989	0.0783422
1655	1.12965e+06	2.5246e+06	58.426	2474.8	2922.81	-26.945	3816.11	316.744	-26.945	114.123	22.7115	0.0798782	0.040385	0.0783241
1656	1.12966e+06	2.52454e+06	55.489	2477.28	2862.91	-29.882	3775.52	272.635	-29.882	114.123	22.7109	0.0798312	0.0403076	0.0782232
1657	1.12966e+06	2.52448e+06	51.495	2479.76	2803	-33.876	3734.91	228.527	-33.876	114.123	22.7104	0.0797893	0.0402389	0.0781335
1658	1.12966e+06	2.52442e+06	52.812	2482.25	2743.09	-32.559	3694.32	184.42	-32.559	114.123	22.7099	0.0797692	0.0402058	0.0780904
1659	1.12966e+06	2.52436e+06	55.768	2484.73	2683.19	-29.603	3653.72	140.312	-29.603	114.123	22.7093	0.0797511	0.040176	0.0780515
1660	1.1297e+06	2.5249e+06	62.243	2522.72	3224.84	-23.128	4063.52	496.404	-23.128	114.123	22.7142	0.0796689	0.0400409	0.0778753
1661	1.12971e+06	2.52484e+06	59.389	2525.2	3164.94	-25.982	4022.92	452.295	-25.982	114.123	22.7136	0.0796345	0.0399844	0.0778016
1662	1.12971e+06	2.52478e+06	58.499	2527.68	3105.03	-26.872	3982.33	408.187	-26.872	114.123	22.7131	0.0796198	0.0399602	0.0777702
1663	1.12971e+06	2.52472e+06	56.053	2530.16	3045.12	-29.318	3941.73	364.079	-29.318	114.123	22.7125	0.0795842	0.0399017	0.0776938
1664	1.12971e+06	2.52466e+06	57.625	2532.64	2985.22	-27.746	3901.13	319.971	-27.746	114.123	22.712	0.0795146	0.0397873	0.0775446
1665	1.12972e+06	2.5246e+06	57.649	2535.12	2925.31	-27.722	3860.53	275.862	-27.722	114.123	22.7115	0.0794763	0.0397243	0.0774625
1666	1.12972e+06	2.52454e+06	52.934	2537.61	2865.41	-32.437	3819.93	231.755	-32.437	114.123	22.7109	0.0794567	0.0396921	0.0774205
1667	1.12972e+06	2.52448e+06	48.218	2540.09	2805.5	-37.153	3779.33	187.646	-37.153	114.123	22.7104	0.0793684	0.039547	0.0772313
1668	1.12972e+06	2.52442e+06	48.998	2542.57	2745.59	-36.373	3738.73	143.539	-36.373	114.123	22.7099	0.0793568	0.0395279	0.0772063
1669	1.12972e+06	2.52436e+06	49.986	2545.05	2685.69	-35.385	3698.13	99.4304	-35.385	114.123	22.7093	0.079319	0.0394658	0.0771253
1670	1.12976e+06	2.52491e+06	69.059	2582.93	3227.34	-16.312	4107.86	455.594	-16.312	114.124	22.7142	0.0793054	0.0394435	0.0770962
1671	1.12977e+06	2.52485e+06	67.246	2585.41	3167.43	-18.125	4067.26	411.485	-18.125	114.124	22.7136	0.0792324	0.0393235	0.0769397
1672	1.12977e+06	2.52479e+06	62.74	2587.9	3107.53	-22.631	4026.66	367.378	-22.631	114.124	22.7131	0.0791262	0.039149	0.0767121
1673	1.12977e+06	2.52473e+06	58.847	2590.38	3047.62	-26.524	3986.06	323.269	-26.524	114.124	22.7125	0.0791114	0.0391246	0.0766803
1674	1.12977e+06	2.52467e+06	56.59	2592.86	2987.71	-28.781	3945.46	279.16	-28.781	114.124	22.712	0.0790893	0.0390883	0.0766329
1675	1.12978e+06	2.52461e+06	55.479	2595.34	2927.81	-29.892	3904.87	235.052	-29.892	114.124	22.7115	0.0790887	0.0390873	0.0766317
1676	1.12978e+06	2.52455e+06	50.508	2597.82	2867.9	-34.863	3864.27	190.944	-34.863	114.124	22.7109	0.0790321	0.0389943	0.0765103
1677	1.12978e+06	2.52449e+06	48.069	2600.3	2807.99	-37.302	3823.67	146.835	-37.302	114.124	22.7104	0.0790147	0.0389656	0.0764729
1678	1.12978e+06	2.52443e+06	48.862	2602.79	2748.09	-36.509	3783.07	102.727	-36.509	114.124	22.7099	0.0788384	0.0386758	0.076095
1679	1.12979e+06	2.52437e+06	48.862	2605.27	2688.18	-36.509	3742.47	58.6188	-36.509	114.124	22.7093	0.0788129	0.0386339	0.0760403
1680	1.12982e+06	2.52491e+06	75.84	2643.15	3229.83	-9.531	4152.2	414.784	-9.531	114.125	22.7142	0.0787961	0.0386064	0.0760045
1681	1.12983e+06	2.52485e+06	73.482	2645.63	3169.93	-11.889	4111.6	370.676	-11.889	114.125	22.7136	0.0787156	0.0384741	0.0758319
1682	1.12983e+06	2.52479e+06	66.018	2648.11	3110.02	-19.353	4071	326.568	-19.353	114.125	22.7131	0.0785732	0.03824	0.0755266
1683	1.12983e+06	2.52473e+06	60.569	2650.6	3050.11	-24.802	4030.4	282.459	-24.802	114.125	22.7125	0.078568	0.0382315	0.0755155
1684	1.12983e+06	2.52467e+06	55.739	2653.08	2990.21	-29.632	3989.8	238.35	-29.632	114.125	22.712	0.0785392	0.0381841	0.0754537
1685	1.12984e+06	2.52461e+06	54.151	2655.56	2930.3	-31.22	3949.2	194.242	-31.22	114.125	22.7115	0.0784954	0.0381121	0.0753597
1686	1.12984e+06	2.52455e+06	44.721	2658.04	2870.39	-40.65	3908.6	150.133	-40.65	114.125	22.7109	0.0784286	0.0380024	0.0752167
1687	1.12984e+06	2.52449e+06	46.094	2660.52	2810.49	-39.277	3868.01	106.025	-39.277	114.125	22.7104	0.0783825	0.0379266	0.0751179
1688	1.12984e+06	2.52443e+06	47.922	2663.01	2750.58	-37.449	3827.41	61.9162	-37.449	114.125	22.7099	0.0783684	0.0379034	0.0750876
1689	1.12985e+06	2.52437e+06	47.922	2665.49	2690.68	-37.449	3786.81	17.8072	-37.449	114.125	22.7093	0.0783174	0.0378195	0.0749782
1690	1.12988e+06	2.52491e+06	79.074	2703.47	3232.33	-6.297	4196.61	373.905	-6.297	114.125	22.7142	0.0782847	0.0377658	0.0749082
1691	1.12989e+06	2.52485e+06	72.787	2705.95	3172.43	-12.584	4156.01	329.797	-12.584	114.125	22.7136	0.0782828	0.0377627	0.0749041
1692	1.12989e+06	2.52479e+06	66.5	2708.43	3112.52	-18.871	4115.41	285.687	-18.871	114.125	22.7131	0.0782795	0.0377573	0.074897
1693	1.12989e+06	2.52473e+06	59.718	2710.92	3052.61	-25.653	4074.82	241.579	-25.653	114.125	22.7125	0.0782374	0.037688	0.0748067
1694	1.12989e+06	2.52467e+06	54.887	2713.4	2992.71	-30.484	4034.22	197.47	-30.484	114.125	22.712	0.0781735	0.037583	0.0746698
1695	1.1299e+06	2.52461e+06	51.596	2715.88	2932.8	-33.775	3993.62	153.361	-33.775	114.125	22.7115	0.0781315	0.037514	0.0745798
1696	1.1299e+06	2.52455e+06	42.166	2718.36	2872.89	-43.205	3953.02	109.253	-43.205	114.125	22.7109	0.0779907	0.0372826	0.074278
1697	1.1299e+06	2.52449e+06	43.538	2720.85	2812.99	-41.833	3912.42	65.1437	-41.833	114.125	22.7104	0.0779768	0.0372598	0.0742482
1698	1.1299e+06	2.52443e+06	45.262	2723.33	2753.08	-40.109	3871.82	21.0354	-40.109	114.125	22.7099	0.0779672	0.037244	0.0742276
1699	1.12991e+06	2.52437e+06	44.869	2725.81	2693.17	-40.502	3831.22	-23.0737	-40.502	114.125	22.7093	0.0779286	0.0371805	0.0741449
1700	1.12994e+06	2.52491e+06	77.476	2763.69	3234.83	-7.895	4240.95	333.096	-7.895	114.126	22.7142	0.0778967	0.0371281	0.0740765
1701	1.12995e+06	2.52485e+06	69.939	2766.17	3174.92	-15.432	4200.35	288.987	-15.432	114.126	22.7136	0.0778769	0.0370956	0.074034
1702	1.12995e+06	2.52479e+06	63.119	2768.65	3115.01	-22.252	4159.75	244.879	-22.252	114.126	22.7131	0.0778226	0.0370063	0.0739176
1703	1.12995e+06	2.52473e+06	58.114	2771.14	3055.11	-27.257	4119.15	200.769	-27.257	114.126	22.7125	0.0778016	0.0369718	0.0738726
1704	1.12995e+06	2.52467e+06	53.373	2773.62	2995.2	-31.998	4078.56	156.66	-31.998	114.126	22.712	0.0777988	0.0369672	0.0738666
1705	1.12996e+06	2.52461e+06	47.548	2776.1	2935.3	-37.823	4037.96	112.551	-37.823	114.126	22.7115	0.0777169	0.0368326	0.0736911
1706	1.12996e+06	2.52455e+06	44.674	2778.58	2875.39	-40.697	3997.36	68.4418	-40.697	114.126	22.7109	0.0776888	0.0367863	0.0736307
1707	1.12996e+06	2.52449e+06	45.797	2781.07	2815.48	-39.574	3956.76	24.3328	-39.574	114.126	22.7104	0.0776371	0.0367015	0.0735201
1708	1.12996e+06	2.52443e+06	45.587	2783.55	2755.58	-39.784	3916.16	-19.7755	-39.784	114.126	22.7099	0.0775938	0.0366302	0.0734271
1709	1.12997e+06	2.52437e+06	44.149	2786.03	2695.67	-41.222	3875.56	-63.8845	-41.222	114.126	22.7093	0.0775686	0.0365888	0.0733731
1710	1.13e+06	2.52492e+06	70.574	2823.9	3237.32	-14.797	4285.29	292.287	-14.797	114.126	22.7142	0.0775561	0.0365683	0.0733464
1711	1.13001e+06	2.52486e+06	62.824	2826.39	3177.42	-22.547	4244.69	248.178	-22.547	114.126	22.7136	0.0775099	0.0364924	0.0732474
1712	1.13001e+06	2.5248e+06	57.928	2828.87	3117.51	-27.443	4204.09	204.068	-27.443	114.126	22.7131	0.0774385	0.036375	0.0730943
1713	1.13001e+06	2.52474e+06	53.67	2831.35	3057.6	-31.701	4163.49	159.959	-31.701	114.126	22.7125	0.0774243	0.0363516	0.0730637
1714	1.13001e+06	2.52468e+06	52.884	2833.84	2997.7	-32.487	4122.89	115.85	-32.487	114.126	22.712	0.0773931	0.0363003	0.0729969
1715	1.13002e+06	2.52462e+06	49.377	2836.32	2937.79	-35.994	4082.3	71.7414	-35.994	114.126	22.7115	0.07734	0.036213	0.072883
1716	1.13002e+06	2.52456e+06	47.246	2838.8	2877.88	-38.125	4041.7	27.6317	-38.125	114.126	22.7109	0.07728	0.0361145	0.0727546
1717	1.13002e+06	2.5245e+06	46.899	2841.28	2817.98	-38.472	4001.1	-16.4773	-38.472	114.126	22.7104	0.0772472	0.0360605	0.0726841
1718	1.13002e+06	2.52444e+06	46.77	2843.77	2758.07	-38.601	3960.5	-60.5864	-38.601	114.126	22.7099	0.0772421	0.0360522	0.0726732
1719	1.13003e+06	2.52438e+06	46.029	2846.25	2698.16	-39.342	3919.9	-104.695	-39.342	114.126	22.7093	0.0771984	0.0359804	0.0725796
1720	1.13006e+06	2.52492e+06	62.056	2884.22	3239.82	-23.315	4329.7	251.408	-23.315	114.127	22.7142	0.0771608	0.0359186	0.072499
1721	1.13007e+06	2.52486e+06	56.754	2886.71	3179.92	-28.617	4289.1	207.299	-28.617	114.127	22.7136	0.0770593	0.0357518	0.0722814
1722	1.13007e+06	2.5248e+06	53.178	2889.19	3120.01	-32.193	4248.51	163.189	-32.193	114.127	22.7131	0.0769846	0.035629	0.0721213
1723	1.13007e+06	2.52474e+06	52.393	2891.67	3060.1	-32.978	4207.91	119.08	-32.978	114.127	22.7125	0.0769811	0.0356233	0.0721138
1724	1.13007e+06	2.52468e+06	51.607	2894.16	3000.2	-33.764	4167.31	74.9703	-33.764	114.127	22.712	0.076966	0.0355985	0.0720815
1725	1.13008e+06	2.52462e+06	50.221	2896.64	2940.29	-35.15	4126.71	30.8613	-35.15	114.127	22.7115	0.0768959	0.0354831	0.0719311
1726	1.13008e+06	2.52456e+06	48.504	2899.12	2880.49	-36.867	4086.19	-13.1665	-36.867	114.127	22.7109	0.0768825	0.0354611	0.0719023
1727	1.13008e+06	2.5245e+06	47.325	2901.6	2820.59	-38.046	4045.59	-57.2755	-38.046	114.127	22.7104	0.0768775	0.0354529	0.0718916
1728	1.13008e+06	2.52444e+06	47.196	2904.08	2760.68	-38.175	4004.99	-101.385	-38.175	114.127	22.7099	0.07685	0.0354077	0.0718326
1729	1.13009e+06	2.52438e+06	47.982	2906.57	2700.78	-37.389	3964.39	-145.494	-37.389	114.127	22.7093	0.0768361	0.0353848	0.0718029
1730	1.13012e+06	2.52492e+06	57.963	2944.44	3242.32	-27.408	4374.04	210.6	-27.408	114.128	22.7142	0.0767896	0.0353085	0.0717033
1731	1.13013e+06	2.52486e+06	54.705	2946.92	3182.52	-30.666	4333.52	166.571	-30.666	114.128	22.7136	0.0767691	0.0352748	0.0716593
1732	1.13013e+06	2.5248e+06	53.9	2949.4	3122.62	-31.471	4292.92	122.462	-31.471	114.128	22.7131	0.0767297	0.0352099	0.0715747
1733	1.13013e+06	2.52474e+06	53.506	2951.89	3062.71	-31.865	4252.32	78.3526	-31.865	114.128	22.7125	0.0767197	0.0351935	0.0715533
1734	1.13013e+06	2.52468e+06	52.72	2954.37	3002.8	-32.651	4211.72	34.2428	-32.651	114.128	22.712	0.0767151	0.035186	0.0715436
1735	1.13014e+06	2.52462e+06	50.266	2956.85	2942.9	-35.105	4171.12	-9.86689	-35.105	114.128	22.7115	0.0767006	0.0351622	0.0715125
1736	1.13014e+06	2.52456e+06	48.706	2959.34	2882.99	-36.665	4130.53	-53.9766	-36.665	114.128	22.7109	0.0766819	0.0351315	0.0714724
1737	1.13014e+06	2.5245e+06	47.527	2961.82	2823.09	-37.844	4089.93	-98.0856	-37.844	114.128	22.7104	0.0765912	0.0349823	0.0712779
1738	1.13014e+06	2.52444e+06	47.323	2964.3	2763.18	-38.048	4049.33	-142.195	-38.048	114.128	22.7099	0.0765635	0.0349369	0.0712186
1739	1.13015e+06	2.52438e+06	48.109	2966.79	2703.27	-37.262	4008.73	-186.304	-37.262	114.128	22.7093	0.0765246	0.0348729	0.0711352
1740	1.13018e+06	2.52492e+06	61.284	3004.66	3244.93	-24.087	4418.45	169.872	-24.087	114.128	22.7142	0.0765076	0.0348449	0.0710988
1741	1.13019e+06	2.52486e+06	59.861	3007.14	3185.02	-25.51	4377.86	125.763	-25.51	114.128	22.7136	0.0764123	0.0346883	0.0708945
1742	1.13019e+06	2.5248e+06	62.7	3009.62	3125.11	-22.671	4337.26	81.6528	-22.671	114.128	22.7131	0.0763971	0.0346634	0.070862
1743	1.13019e+06	2.52474e+06	59.525	3012.11	3065.21	-25.846	4296.66	37.5438	-25.846	114.128	22.7125	0.0762331	0.0343937	0.0705103
1744	1.13019e+06	2.52468e+06	58.257	3014.59	3005.3	-27.114	4256.06	-6.56662	-27.114	114.128	22.712	0.0762282	0.0343857	0.0704997
1745	1.1302e+06	2.52462e+06	51.885	3017.07	2945.39	-33.486	4215.46	-50.6763	-33.486	114.128	22.7115	0.076169	0.0342885	0.070373
1746	1.1302e+06	2.52456e+06	48.493	3019.56	2885.49	-36.878	4174.87	-94.7861	-36.878	114.128	22.7109	0.0761301	0.0342244	0.0702895
1747	1.1302e+06	2.5245e+06	47.209	3022.04	2825.58	-38.162	4134.27	-138.896	-38.162	114.128	22.7104	0.0761142	0.0341983	0.0702554
1748	1.1302e+06	2.52444e+06	46.897	3024.52	2765.67	-38.474	4093.67	-183.006	-38.474	114.128	22.7099	0.0760847	0.0341499	0.0701923
1749	1.13021e+06	2.52438e+06	48.037	3027.01	2705.77	-37.334	4053.07	-227.115	-37.334	114.128	22.7093	0.076059	0.0341076	0.070137
1750	1.13024e+06	2.52493e+06	70.083	3064.87	3247.42	-15.288	4462.79	129.064	-15.288	114.129	22.7142	0.0760256	0.0340527	0.0700654
1751	1.13025e+06	2.52487e+06	70.083	3067.36	3187.52	-15.288	4422.2	84.9538	-15.288	114.129	22.7136	0.0759904	0.0339949	0.0699901
1752	1.13025e+06	2.52481e+06	70.795	3069.84	3127.61	-14.576	4381.6	40.8441	-14.576	114.129	22.7131	0.0759664	0.0339553	0.0699385
1753	1.13025e+06	2.52475e+06	67.619	3072.32	3067.7	-17.752	4341	-3.26634	-17.752	114.129	22.7125	0.0759537	0.0339346	0.0699114
1754	1.13025e+06	2.52469e+06	60.998	3074.81	3007.8	-24.373	4300.4	-47.3761	-24.373	114.129	22.712	0.0759443	0.033919	0.0698911
1755	1.13026e+06	2.52463e+06	52.736	3077.29	2947.89	-32.635	4259.8	-91.4858	-32.635	114.129	22.7115	0.0759407	0.0339131	0.0698834
1756	1.13026e+06	2.52457e+06	48.807	3079.78	2887.98	-36.564	4219.21	-135.596	-36.564	114.129	22.7109	0.075897	0.0338414	0.0697899
1757	1.13026e+06	2.52451e+06	46.782	3082.26	2828.08	-38.589	4178.61	-179.706	-38.589	114.129	22.7104	0.0758757	0.0338063	0.0697442
1758	1.13026e+06	2.52445e+06	46.891	3084.74	2768.17	-38.48	4138.01	-223.816	-38.48	114.129	22.7099	0.075734	0.0335734	0.0694404
1759	1.13027e+06	2.52439e+06	48.872	3087.22	2708.26	-36.499	4097.41	-267.925	-36.499	114.129	22.7093	0.0757213	0.0335526	0.0694132
1760	1.13031e+06	2.52493e+06	78.602	3125.19	3249.93	-6.769	4507.21	88.1862	-6.769	114.129	22.7142	0.0756812	0.0334866	0.0693272
1761	1.13031e+06	2.52487e+06	81.709	3127.68	3190.02	-3.662	4466.61	44.0758	-3.662	114.129	22.7136	0.075677	0.0334798	0.0693184
1762	1.13031e+06	2.52481e+06	80.476	3130.16	3130.11	-4.895	4426.01	-0.034643	-4.895	114.129	22.7131	0.0756657	0.0334612	0.069294
1763	1.13031e+06	2.52475e+06	74.261	3132.64	3070.2	-11.11	4385.41	-44.1451	-11.11	114.129	22.7125	0.0755718	0.0333068	0.0690927
1764	1.13032e+06	2.52469e+06	63.063	3135.13	3010.3	-22.308	4344.82	-88.2548	-22.308	114.129	22.712	0.0755583	0.0332846	0.0690638
1765	1.13032e+06	2.52463e+06	50.968	3137.61	2950.39	-34.403	4304.22	-132.365	-34.403	114.129	22.7115	0.0755567	0.033282	0.0690603
1766	1.13032e+06	2.52457e+06	46.253	3140.1	2890.49	-39.118	4263.62	-176.476	-39.118	114.129	22.7109	0.075545	0.0332627	0.0690352
1767	1.13032e+06	2.52451e+06	45.685	3142.58	2830.58	-39.686	4223.02	-220.586	-39.686	114.129	22.7104	0.0754855	0.033165	0.0689077
1768	1.13033e+06	2.52445e+06	46.891	3145.06	2770.67	-38.48	4182.43	-264.695	-38.48	114.129	22.7099	0.0754672	0.0331349	0.0688684
1769	1.13033e+06	2.52439e+06	49.723	3147.55	2710.76	-35.648	4141.83	-308.806	-35.648	114.129	22.7093	0.0754281	0.0330707	0.0687848
1770	1.12925e+06	2.52428e+06	58.43	2065.47	2605.82	-26.941	3302.6	382.03	-26.941	114.119	22.7088	0.0753804	0.0329923	0.0686826
1771	1.12925e+06	2.52422e+06	52.8	2067.95	2545.91	-32.571	3262	337.923	-32.571	114.119	22.7082	0.0753416	0.0329285	0.0685993
1772	1.12925e+06	2.52416e+06	52.82	2070.43	2486.01	-32.551	3221.4	293.817	-32.551	114.119	22.7077	0.0752526	0.0327822	0.0684085
1773	1.12925e+06	2.5241e+06	57.881	2072.91	2426.1	-27.49	3180.8	249.712	-27.49	114.119	22.7072	0.0752393	0.0327603	0.0683799
1774	1.12926e+06	2.52404e+06	59.057	2075.38	2366.2	-26.314	3140.2	205.605	-26.314	114.119	22.7066	0.0752138	0.0327184	0.0683252
1775	1.12926e+06	2.52398e+06	57.732	2077.86	2306.29	-27.639	3099.6	161.499	-27.639	114.119	22.7061	0.0751703	0.032647	0.0682321
1776	1.12926e+06	2.52392e+06	55.763	2080.34	2246.39	-29.608	3059	117.392	-29.608	114.119	22.7055	0.0751695	0.0326457	0.0682304
1777	1.12926e+06	2.52386e+06	55.54	2082.82	2186.48	-29.831	3018.4	73.2869	-29.831	114.119	22.705	0.0751591	0.0326285	0.068208
1778	1.12927e+06	2.5238e+06	54.241	2085.3	2126.57	-31.13	2977.79	29.1807	-31.13	114.119	22.7045	0.0751395	0.0325963	0.068166
1779	1.12927e+06	2.52374e+06	53.134	2087.78	2066.67	-32.237	2937.19	-14.9255	-32.237	114.119	22.7039	0.0750987	0.0325292	0.0680786
1780	1.12931e+06	2.52429e+06	57.099	2125.79	2608.32	-28.272	3347.01	341.147	-28.272	114.119	22.7088	0.0750939	0.0325214	0.0680684
1781	1.12931e+06	2.52423e+06	54.504	2128.27	2548.41	-30.867	3306.41	297.041	-30.867	114.119	22.7082	0.0750067	0.032378	0.0678813
1782	1.12931e+06	2.52417e+06	54.391	2130.75	2488.51	-30.98	3265.81	252.934	-30.98	114.119	22.7077	0.0749235	0.0322414	0.0677031
1783	1.12931e+06	2.52411e+06	54.715	2133.23	2428.6	-30.656	3225.21	208.828	-30.656	114.119	22.7072	0.0749026	0.032207	0.0676583
1784	1.12932e+06	2.52405e+06	55.108	2135.71	2368.69	-30.263	3184.61	164.721	-30.263	114.119	22.7066	0.0748803	0.0321703	0.0676105
1785	1.12932e+06	2.52399e+06	55.231	2138.19	2308.79	-30.14	3144.01	120.615	-30.14	114.119	22.7061	0.0747883	0.0320191	0.0674133
1786	1.12932e+06	2.52393e+06	55.098	2140.67	2248.88	-30.273	3103.41	76.5087	-30.273	114.119	22.7055	0.0747878	0.0320182	0.0674121
1787	1.12932e+06	2.52387e+06	54.901	2143.14	2188.98	-30.47	3062.81	32.4025	-30.47	114.119	22.705	0.0747841	0.0320121	0.0674041
1788	1.12933e+06	2.52381e+06	55.28	2145.62	2129.07	-30.091	3022.21	-11.7037	-30.091	114.119	22.7045	0.074778	0.0320021	0.0673911
1789	1.12933e+06	2.52375e+06	55.304	2148.1	2069.16	-30.067	2981.61	-55.8099	-30.067	114.119	22.7039	0.0747456	0.0319489	0.0673218
1790	1.12937e+06	2.52429e+06	55.768	2186.01	2610.81	-29.603	3391.35	300.335	-29.603	114.12	22.7088	0.0747422	0.0319433	0.0673144
1791	1.12937e+06	2.52423e+06	56.209	2188.49	2550.91	-29.162	3350.75	256.228	-29.162	114.12	22.7082	0.0746585	0.0318058	0.067135
1792	1.12937e+06	2.52417e+06	55.917	2190.97	2491	-29.454	3310.15	212.122	-29.454	114.12	22.7077	0.0746182	0.0317394	0.0670485
1793	1.12937e+06	2.52411e+06	55.917	2193.45	2431.09	-29.454	3269.55	168.015	-29.454	114.12	22.7072	0.0745885	0.0316906	0.0669849
1794	1.12938e+06	2.52405e+06	56.173	2195.93	2371.19	-29.198	3228.95	123.908	-29.198	114.12	22.7066	0.0745862	0.0316868	0.0669799
1795	1.12938e+06	2.52399e+06	55.08	2198.41	2311.28	-30.291	3188.35	79.8019	-30.291	114.12	22.7061	0.0745825	0.0316809	0.0669721
1796	1.12938e+06	2.52393e+06	54.459	2200.89	2251.38	-30.912	3147.75	35.695	-30.912	114.12	22.7055	0.0745448	0.0316189	0.0668913
1797	1.12938e+06	2.52387e+06	55.165	2203.37	2191.47	-30.206	3107.15	-8.41118	-30.206	114.12	22.705	0.0745337	0.0316006	0.0668675
1798	1.12939e+06	2.52381e+06	55.68	2205.85	2131.56	-29.691	3066.55	-52.5181	-29.691	114.12	22.7045	0.0745234	0.0315836	0.0668453
1799	1.12939e+06	2.52375e+06	55.826	2208.32	2071.66	-29.545	3025.95	-96.6243	-29.545	114.12	22.7039	0.0744936	0.0315348	0.0667816
1800	1.12943e+06	2.52429e+06	54.437	2246.23	2613.3	-30.934	3435.69	259.522	-30.934	114.121	22.7088	0.0744364	0.0314408	0.066659
1801	1.12943e+06	2.52423e+06	57.913	2248.71	2553.4	-27.458	3395.09	215.415	-27.458	114.121	22.7082	0.0743809	0.0313495	0.0665399
1802	1.12943e+06	2.52417e+06	57.499	2251.19	2493.49	-27.872	3354.49	171.308	-27.872	114.121	22.7077	0.0743605	0.031316	0.0664963
1803	1.12943e+06	2.52411e+06	57.368	2253.67	2433.59	-28.003	3313.89	127.201	-28.003	114.121	22.7072	0.07431	0.0312329	0.0663879
1804	1.12944e+06	2.52405e+06	56.847	2256.15	2373.68	-28.524	3273.29	83.0944	-28.524	114.121	22.7066	0.0743032	0.0312217	0.0663733
1805	1.12944e+06	2.52399e+06	54.489	2258.63	2313.77	-30.882	3232.69	38.9875	-30.882	114.121	22.7061	0.0743014	0.0312188	0.0663695
1806	1.12944e+06	2.52393e+06	54.935	2261.11	2253.87	-30.436	3192.09	-5.11868	-30.436	114.121	22.7055	0.0742793	0.0311825	0.0663221
1807	1.12944e+06	2.52387e+06	55.721	2263.59	2193.96	-29.65	3151.49	-49.2256	-29.65	114.121	22.705	0.0742692	0.0311659	0.0663005
1808	1.12945e+06	2.52381e+06	56.106	2266.07	2134.05	-29.265	3110.89	-93.3325	-29.265	114.121	22.7045	0.0742617	0.0311535	0.0662843
1809	1.12945e+06	2.52375e+06	55.834	2268.55	2074.15	-29.537	3070.29	-137.439	-29.537	114.121	22.7039	0.0741581	0.0309832	0.0660623
1810	1.12949e+06	2.52429e+06	53.106	2306.45	2615.8	-32.265	3480.03	218.71	-32.265	114.121	22.7088	0.0740643	0.0308291	0.0658613
1811	1.12949e+06	2.52423e+06	60.455	2308.93	2555.89	-24.916	3439.43	174.604	-24.916	114.121	22.7082	0.0740355	0.0307817	0.0657994
1812	1.12949e+06	2.52417e+06	60.13	2311.41	2495.98	-25.241	3398.83	130.495	-25.241	114.121	22.7077	0.0740305	0.0307736	0.0657888
1813	1.12949e+06	2.52411e+06	60.35	2313.89	2436.08	-25.021	3358.23	86.3883	-25.021	114.121	22.7072	0.0739942	0.0307139	0.065711
1814	1.1295e+06	2.52405e+06	58.551	2316.37	2376.17	-26.82	3317.63	42.2814	-26.82	114.121	22.7066	0.0739926	0.0307112	0.0657075
1815	1.1295e+06	2.52399e+06	56.193	2318.85	2316.27	-29.178	3277.03	-1.82547	-29.178	114.121	22.7061	0.0739523	0.030645	0.0656212
1816	1.1295e+06	2.52393e+06	56.639	2321.33	2256.36	-28.732	3236.43	-45.9324	-28.732	114.121	22.7055	0.0739379	0.0306213	0.0655902
1817	1.1295e+06	2.52387e+06	56.79	2323.81	2196.45	-28.581	3195.83	-90.0393	-28.581	114.121	22.705	0.0738456	0.0304697	0.0653925
1818	1.12951e+06	2.52381e+06	56.532	2326.29	2136.55	-28.839	3155.23	-134.146	-28.839	114.121	22.7045	0.0738083	0.0304084	0.0653125
1819	1.12951e+06	2.52375e+06	54.959	2328.77	2076.64	-30.412	3114.62	-178.252	-30.412	114.121	22.7039	0.0737859	0.0303714	0.0652644
1820	1.12955e+06	2.5243e+06	51.775	2366.77	2618.29	-33.596	3524.44	177.827	-33.596	114.122	22.7088	0.073697	0.0302254	0.0650739
1821	1.12955e+06	2.52424e+06	62.718	2369.25	2558.39	-22.653	3483.84	133.721	-22.653	114.122	22.7082	0.0736857	0.0302068	0.0650497
1822	1.12955e+06	2.52418e+06	63.111	2371.73	2498.48	-22.26	3443.24	89.613	-22.26	114.122	22.7077	0.0736788	0.0301954	0.0650348
1823	1.12955e+06	2.52412e+06	62.612	2374.21	2438.58	-22.759	3402.64	45.5061	-22.759	114.122	22.7072	0.0736573	0.0301601	0.0649888
1824	1.12956e+06	2.52406e+06	60.255	2376.69	2378.67	-25.116	3362.04	1.39915	-25.116	114.122	22.7066	0.0736029	0.0300708	0.0648722
1825	1.12956e+06	2.524e+06	57.897	2379.17	2318.76	-27.474	3321.44	-42.7077	-27.474	114.122	22.7061	0.0735698	0.0300164	0.0648013
1826	1.12956e+06	2.52394e+06	57.609	2381.65	2258.86	-27.762	3280.84	-86.8161	-27.762	114.122	22.7055	0.0734855	0.0298777	0.0646204
1827	1.12956e+06	2.52388e+06	57.216	2384.13	2198.95	-28.155	3240.24	-130.923	-28.155	114.122	22.705	0.0734696	0.0298516	0.0645864
1828	1.12957e+06	2.52382e+06	56.465	2386.61	2139.05	-28.906	3199.64	-175.03	-28.906	114.122	22.7045	0.0734371	0.0297982	0.0645168
1829	1.12957e+06	2.52376e+06	54.107	2389.09	2079.14	-31.264	3159.04	-219.137	-31.264	114.122	22.7039	0.0734351	0.029795	0.0645125
1830	1.12961e+06	2.5243e+06	50.444	2426.99	2620.79	-34.927	3568.78	137.016	-34.927	114.122	22.7088	0.0734028	0.0297419	0.0644433
1831	1.12961e+06	2.52424e+06	63.298	2429.47	2560.88	-22.073	3528.18	92.9083	-22.073	114.122	22.7082	0.0733766	0.0296988	0.0643871
1832	1.12961e+06	2.52418e+06	63.691	2431.95	2500.97	-21.68	3487.58	48.8007	-21.68	114.122	22.7077	0.0733689	0.0296862	0.0643706
1833	1.12961e+06	2.52412e+06	62.021	2434.43	2441.07	-23.35	3446.98	4.69307	-23.35	114.122	22.7072	0.0733216	0.0296083	0.0642691
1834	1.12962e+06	2.52406e+06	59.978	2436.91	2381.16	-25.393	3406.38	-39.4138	-25.393	114.122	22.7066	0.0733103	0.0295898	0.0642449
1835	1.12962e+06	2.524e+06	57.68	2439.39	2321.26	-27.691	3365.78	-83.5214	-27.691	114.122	22.7061	0.0733095	0.0295885	0.0642432
1836	1.12962e+06	2.52394e+06	57.074	2441.87	2261.35	-28.297	3325.18	-127.628	-28.297	114.122	22.7055	0.0732915	0.0295589	0.0642046
1837	1.12962e+06	2.52388e+06	56.352	2444.35	2201.45	-29.019	3284.58	-171.736	-29.019	114.122	22.705	0.0732603	0.0295076	0.0641378
1838	1.12963e+06	2.52382e+06	56.524	2446.83	2141.54	-28.847	3243.98	-215.844	-28.847	114.122	22.7045	0.0732448	0.0294822	0.0641046
1839	1.12963e+06	2.52376e+06	54.952	2449.31	2081.63	-30.419	3203.38	-259.95	-30.419	114.122	22.7039	0.0732261	0.0294515	0.0640645
1840	1.12967e+06	2.5243e+06	49.113	2487.21	2623.28	-36.258	3613.12	96.2043	-36.258	114.123	22.7088	0.0732075	0.0294208	0.0640246
1841	1.12967e+06	2.52424e+06	63.085	2489.69	2563.38	-22.286	3572.52	52.096	-22.286	114.123	22.7082	0.0731506	0.0293272	0.0639025
1842	1.12967e+06	2.52418e+06	62.531	2492.17	2503.47	-22.84	3531.92	7.98839	-22.84	114.123	22.7077	0.0731237	0.0292831	0.063845
1843	1.12967e+06	2.52412e+06	60.488	2494.65	2443.56	-24.883	3491.32	-36.1192	-24.883	114.123	22.7072	0.0731007	0.0292453	0.0637957
1844	1.12968e+06	2.52406e+06	58.361	2497.13	2383.66	-27.01	3450.72	-80.2268	-27.01	114.123	22.7066	0.0730845	0.0292186	0.0637609
1845	1.12968e+06	2.524e+06	55.676	2499.61	2323.75	-29.695	3410.12	-124.334	-29.695	114.123	22.7061	0.0730834	0.0292169	0.0637586
1846	1.12968e+06	2.52394e+06	55.206	2502.09	2263.84	-30.165	3369.52	-168.442	-30.165	114.123	22.7055	0.0730395	0.0291447	0.0636645
1847	1.12968e+06	2.52388e+06	56.548	2504.57	2203.94	-28.823	3328.92	-212.55	-28.823	114.123	22.705	0.0730312	0.029131	0.0636466
1848	1.12969e+06	2.52382e+06	56.524	2507.05	2144.03	-28.847	3288.32	-256.657	-28.847	114.123	22.7045	0.0729559	0.0290073	0.0634853
1849	1.12969e+06	2.52376e+06	54.952	2509.53	2084.13	-30.419	3247.72	-300.764	-30.419	114.123	22.7039	0.0729177	0.0289445	0.0634033
1850	1.12973e+06	2.5243e+06	47.782	2547.53	2625.78	-37.589	3657.53	55.322	-37.589	114.123	22.7088	0.072869	0.0288644	0.0632989
1851	1.12973e+06	2.52424e+06	60.234	2550.01	2565.87	-25.137	3616.93	11.2144	-25.137	114.123	22.7082	0.0728527	0.0288377	0.0632641
1852	1.12973e+06	2.52418e+06	60.24	2552.49	2505.97	-25.131	3576.33	-32.8932	-25.131	114.123	22.7077	0.0728313	0.0288025	0.0632181
1853	1.12973e+06	2.52412e+06	57.288	2554.97	2446.06	-28.083	3535.73	-77.0015	-28.083	114.123	22.7072	0.0728121	0.0287709	0.0631769
1854	1.12974e+06	2.52406e+06	54.077	2557.45	2386.16	-31.294	3495.13	-121.109	-31.294	114.123	22.7066	0.0728084	0.0287649	0.0631691
1855	1.12974e+06	2.524e+06	53.676	2559.94	2326.25	-31.695	3454.53	-165.217	-31.695	114.123	22.7061	0.072803	0.028756	0.0631575
1856	1.12974e+06	2.52394e+06	55.119	2562.42	2266.34	-30.252	3413.93	-209.325	-30.252	114.123	22.7055	0.0727197	0.0286191	0.062979
1857	1.12974e+06	2.52388e+06	56.035	2564.9	2206.44	-29.336	3373.33	-253.433	-29.336	114.123	22.705	0.0727074	0.0285989	0.0629526
1858	1.12975e+06	2.52382e+06	56.182	2567.38	2146.53	-29.189	3332.73	-297.54	-29.189	114.123	22.7045	0.0726895	0.0285694	0.0629141
1859	1.12975e+06	2.52376e+06	54.836	2569.86	2086.62	-30.535	3292.13	-341.648	-30.535	114.123	22.7039	0.0726794	0.0285528	0.0628925
1860	1.12979e+06	2.52431e+06	46.451	2607.75	2628.27	-38.92	3701.87	14.5105	-38.92	114.124	22.7088	0.0726733	0.0285428	0.0628794
1861	1.12979e+06	2.52425e+06	54.674	2610.23	2568.37	-30.697	3661.27	-29.5978	-30.697	114.124	22.7082	0.0726439	0.0284944	0.0628163
1862	1.12979e+06	2.52419e+06	55.853	2612.71	2508.46	-29.518	3620.67	-73.7055	-29.518	114.124	22.7077	0.0725509	0.0283416	0.0626171
1863	1.1298e+06	2.52413e+06	53.029	2615.19	2448.55	-32.342	3580.07	-117.814	-32.342	114.124	22.7072	0.0725214	0.0282932	0.0625539
1864	1.1298e+06	2.52407e+06	52.431	2617.68	2388.65	-32.94	3539.47	-161.922	-32.94	114.124	22.7066	0.0724877	0.0282378	0.0624816
1865	1.1298e+06	2.52401e+06	52.824	2620.16	2328.74	-32.547	3498.87	-206.03	-32.547	114.124	22.7061	0.0724501	0.0281759	0.0624009
1866	1.1298e+06	2.52395e+06	53.971	2622.64	2268.84	-31.4	3458.27	-250.137	-31.4	114.124	22.7055	0.0724358	0.0281525	0.0623704
1867	1.12981e+06	2.52389e+06	55.096	2625.12	2208.93	-30.275	3417.67	-294.246	-30.275	114.124	22.705	0.0724078	0.0281064	0.0623103
1868	1.12981e+06	2.52383e+06	55.33	2627.6	2149.02	-30.041	3377.07	-338.353	-30.041	114.124	22.7045	0.0723701	0.0280444	0.0622295
1869	1.12981e+06	2.52377e+06	54.534	2630.08	2089.12	-30.837	3336.47	-382.461	-30.837	114.124	22.7039	0.07237	0.0280442	0.0622292
1870	1.12985e+06	2.52431e+06	45.12	2667.97	2630.77	-40.251	3746.21	-26.3011	-40.251	114.125	22.7088	0.0723304	0.0279793	0.0621445
1871	1.12985e+06	2.52425e+06	49.043	2670.45	2570.86	-36.328	3705.61	-70.4087	-36.328	114.125	22.7082	0.0723065	0.0279399	0.0620931
1872	1.12985e+06	2.52419e+06	50.222	2672.93	2510.96	-35.149	3665.01	-114.518	-35.149	114.125	22.7077	0.0722502	0.0278473	0.0619724
1873	1.12986e+06	2.52413e+06	51.143	2675.41	2451.05	-34.228	3624.41	-158.626	-34.228	114.125	22.7072	0.0721954	0.0277573	0.061855
1874	1.12986e+06	2.52407e+06	51.536	2677.9	2391.14	-33.835	3583.81	-202.734	-33.835	114.125	22.7066	0.0721927	0.0277529	0.0618493
1875	1.12986e+06	2.52401e+06	51.928	2680.38	2331.24	-33.443	3543.21	-246.843	-33.443	114.125	22.7061	0.0721492	0.0276814	0.061756
1876	1.12986e+06	2.52395e+06	53.032	2682.86	2271.33	-32.339	3502.61	-290.95	-32.339	114.125	22.7055	0.0721413	0.0276683	0.061739
1877	1.12987e+06	2.52389e+06	54.211	2685.34	2211.42	-31.16	3462.01	-335.059	-31.16	114.125	22.705	0.0721299	0.0276498	0.0617147
1878	1.12987e+06	2.52383e+06	54.614	2687.82	2151.52	-30.757	3421.41	-379.167	-30.757	114.125	22.7045	0.0720407	0.0275031	0.0615234
1879	1.12987e+06	2.52377e+06	53.435	2690.3	2091.61	-31.936	3380.81	-423.275	-31.936	114.125	22.7039	0.0720393	0.0275007	0.0615204
1880	1.12991e+06	2.52431e+06	43.789	2728.19	2633.26	-41.582	3790.55	-67.112	-41.582	114.125	22.7088	0.072024	0.0274756	0.0614876
1881	1.12991e+06	2.52425e+06	46.199	2730.67	2573.36	-39.172	3749.95	-111.221	-39.172	114.125	22.7082	0.0719251	0.0273131	0.0612757
1882	1.12991e+06	2.52419e+06	47.502	2733.15	2513.45	-37.869	3709.35	-155.329	-37.869	114.125	22.7077	0.0719139	0.0272946	0.0612515
1883	1.12992e+06	2.52413e+06	49.956	2735.64	2453.55	-35.415	3668.75	-199.438	-35.415	114.125	22.7072	0.0718345	0.0271642	0.0610815
1884	1.12992e+06	2.52407e+06	49.832	2738.12	2393.64	-35.539	3628.15	-243.547	-35.539	114.125	22.7066	0.0718243	0.0271474	0.0610596
1885	1.12992e+06	2.52401e+06	50.225	2740.6	2333.73	-35.146	3587.55	-287.654	-35.146	114.125	22.7061	0.0718017	0.0271102	0.0610111
1886	1.12992e+06	2.52395e+06	51.542	2743.08	2273.82	-33.829	3546.95	-331.763	-33.829	114.125	22.7055	0.0717972	0.0271029	0.0610015
1887	1.12993e+06	2.52389e+06	52.72	2745.56	2213.92	-32.651	3506.35	-375.871	-32.651	114.125	22.705	0.0717666	0.0270525	0.0609358
1888	1.12993e+06	2.52383e+06	53.001	2748.04	2154.01	-32.37	3465.75	-419.979	-32.37	114.125	22.7045	0.0717454	0.0270177	0.0608904
1889	1.12993e+06	2.52377e+06	52.583	2750.53	2094.11	-32.788	3425.15	-464.088	-32.788	114.125	22.7039	0.0717098	0.0269592	0.0608141
1890	1.12997e+06	2.52431e+06	42.459	2788.51	2635.76	-42.912	3834.96	-107.994	-42.912	114.126	22.7088	0.0717077	0.0269557	0.0608096
1891	1.12997e+06	2.52425e+06	43.715	2790.99	2575.86	-41.656	3794.36	-152.102	-41.656	114.126	22.7082	0.0716691	0.0268924	0.0607269
1892	1.12997e+06	2.52419e+06	45.798	2793.48	2515.95	-39.573	3753.76	-196.211	-39.573	114.126	22.7077	0.0716653	0.026886	0.0607187
1893	1.12998e+06	2.52413e+06	48.252	2795.96	2456.04	-37.119	3713.17	-240.319	-37.119	114.126	22.7072	0.0716333	0.0268334	0.06065
1894	1.12998e+06	2.52407e+06	49.053	2798.44	2396.14	-36.318	3672.57	-284.428	-36.318	114.126	22.7066	0.0716063	0.0267891	0.0605922
1895	1.12998e+06	2.52401e+06	48.521	2800.92	2336.23	-36.85	3631.97	-328.537	-36.85	114.126	22.7061	0.0715926	0.0267666	0.0605629
1896	1.12998e+06	2.52395e+06	49.964	2803.4	2276.44	-35.407	3591.44	-372.563	-35.407	114.126	22.7055	0.0715746	0.026737	0.0605244
1897	1.12999e+06	2.52389e+06	51.051	2805.88	2216.53	-34.32	3550.84	-416.672	-34.32	114.126	22.705	0.0715521	0.0267001	0.0604761
1898	1.12999e+06	2.52383e+06	51.298	2808.36	2156.62	-34.073	3510.25	-460.78	-34.073	114.126	22.7045	0.0715331	0.0266688	0.0604353
1899	1.12999e+06	2.52377e+06	50.693	2810.84	2096.72	-34.678	3469.65	-504.889	-34.678	114.126	22.7039	0.071526	0.026657	0.06042
1900	1.13003e+06	2.52432e+06	43.331	2848.73	2638.26	-42.04	3879.3	-148.804	-42.04	114.126	22.7088	0.0714911	0.0265998	0.0603453
1901	1.13003e+06	2.52426e+06	45.129	2851.21	2578.46	-40.242	3838.78	-192.831	-40.242	114.126	22.7082	0.0714781	0.0265784	0.0603175
1902	1.13003e+06	2.5242e+06	47.416	2853.69	2518.56	-37.955	3798.18	-236.94	-37.955	114.126	22.7077	0.0714719	0.0265681	0.060304
1903	1.13004e+06	2.52414e+06	47.444	2856.17	2458.65	-37.927	3757.58	-281.049	-37.927	114.126	22.7072	0.071471	0.0265667	0.0603022
1904	1.13004e+06	2.52408e+06	47.732	2858.66	2398.74	-37.639	3716.98	-325.158	-37.639	114.126	22.7066	0.0714363	0.0265096	0.0602277
1905	1.13004e+06	2.52402e+06	47.457	2861.14	2338.84	-37.914	3676.38	-369.267	-37.914	114.126	22.7061	0.0713939	0.02644	0.060137
1906	1.13004e+06	2.52396e+06	48.463	2863.62	2278.93	-36.908	3635.78	-413.375	-36.908	114.126	22.7055	0.071363	0.0263892	0.0600707
1907	1.13005e+06	2.5239e+06	48.986	2866.1	2219.02	-36.385	3595.18	-457.485	-36.385	114.126	22.705	0.0713156	0.0263113	0.0599692
1908	1.13005e+06	2.52384e+06	49.536	2868.59	2159.12	-35.835	3554.59	-501.593	-35.835	114.126	22.7045	0.0713131	0.0263072	0.0599638
1909	1.13005e+06	2.52378e+06	49.459	2871.07	2099.21	-35.912	3513.99	-545.702	-35.912	114.126	22.7039	0.0713039	0.0262921	0.059944
1910	1.13009e+06	2.52432e+06	45.141	2908.95	2640.86	-40.23	3923.72	-189.533	-40.23	114.127	22.7088	0.0712909	0.0262706	0.0599161
1911	1.13009e+06	2.52426e+06	48.169	2911.43	2580.96	-37.202	3883.12	-233.642	-37.202	114.127	22.7082	0.0712398	0.0261867	0.0598066
1912	1.13009e+06	2.5242e+06	46.99	2913.91	2521.05	-38.381	3842.52	-277.752	-38.381	114.127	22.7077	0.0711609	0.0260571	0.0596375
1913	1.1301e+06	2.52414e+06	46.814	2916.39	2461.14	-38.557	3801.92	-321.861	-38.557	114.127	22.7072	0.0711113	0.0259755	0.0595312
1914	1.1301e+06	2.52408e+06	46.628	2918.88	2401.24	-38.743	3761.32	-365.97	-38.743	114.127	22.7066	0.0711033	0.0259624	0.0595141
1915	1.1301e+06	2.52402e+06	47.414	2921.36	2341.33	-37.957	3720.72	-410.079	-37.957	114.127	22.7061	0.0710933	0.0259459	0.0594925
1916	1.1301e+06	2.52396e+06	47.967	2923.84	2281.43	-37.404	3680.12	-454.188	-37.404	114.127	22.7055	0.0710476	0.0258707	0.0593945
1917	1.13011e+06	2.5239e+06	48.491	2926.32	2221.52	-36.88	3639.53	-498.297	-36.88	114.127	22.705	0.0710292	0.0258406	0.0593552
1918	1.13011e+06	2.52384e+06	49.524	2928.81	2161.61	-35.847	3598.93	-542.405	-35.847	114.127	22.7045	0.0710123	0.0258128	0.059319
1919	1.13011e+06	2.52378e+06	50.703	2931.29	2101.71	-34.668	3558.33	-586.514	-34.668	114.127	22.7039	0.0709803	0.0257602	0.0592504
1920	1.13015e+06	2.52432e+06	46.952	2969.27	2643.36	-38.419	3968.13	-230.414	-38.419	114.128	22.7088	0.0709498	0.02571	0.0591849
1921	1.13015e+06	2.52426e+06	48.713	2971.75	2583.46	-36.658	3927.53	-274.523	-36.658	114.128	22.7082	0.0709253	0.0256697	0.0591324
1922	1.13015e+06	2.5242e+06	47.534	2974.24	2523.55	-37.837	3886.94	-318.633	-37.837	114.128	22.7077	0.0709222	0.0256647	0.0591258
1923	1.13016e+06	2.52414e+06	47.102	2976.72	2463.64	-38.269	3846.34	-362.743	-38.269	114.128	22.7072	0.0709012	0.0256302	0.0590808
1924	1.13016e+06	2.52408e+06	48.077	2979.2	2403.74	-37.294	3805.74	-406.852	-37.294	114.128	22.7066	0.0708926	0.0256161	0.0590624
1925	1.13016e+06	2.52402e+06	48.863	2981.68	2343.83	-36.508	3765.14	-450.961	-36.508	114.128	22.7061	0.0708742	0.0255857	0.0590228
1926	1.13016e+06	2.52396e+06	49.999	2984.17	2283.93	-35.372	3724.54	-495.07	-35.372	114.128	22.7055	0.0708042	0.0254707	0.0588727
1927	1.13017e+06	2.5239e+06	51.057	2986.65	2224.02	-34.314	3683.94	-539.179	-34.314	114.128	22.705	0.0707928	0.0254519	0.0588483
1928	1.13017e+06	2.52384e+06	52.058	2989.13	2164.11	-33.313	3643.34	-583.288	-33.313	114.128	22.7045	0.0707715	0.025417	0.0588028
1929	1.13017e+06	2.52378e+06	53.236	2991.51	2104.2	-32.135	3602.67	-627.327	-32.135	114.128	22.7039	0.0707419	0.0253684	0.0587394
1930	1.13021e+06	2.52432e+06	48.762	3029.49	2645.86	-36.609	4012.47	-271.225	-36.609	114.128	22.7088	0.0707404	0.0253658	0.058736
1931	1.13021e+06	2.52426e+06	51.055	3031.97	2585.95	-34.316	3971.87	-315.334	-34.316	114.128	22.7082	0.070731	0.0253504	0.0587159
1932	1.13021e+06	2.5242e+06	49.542	3034.45	2526.05	-35.829	3931.28	-359.444	-35.829	114.128	22.7077	0.0706966	0.0252939	0.0586422
1933	1.13022e+06	2.52414e+06	48.38	3036.94	2466.14	-36.991	3890.68	-403.553	-36.991	114.128	22.7072	0.0706879	0.0252796	0.0586235
1934	1.13022e+06	2.52408e+06	49.755	3039.42	2406.24	-35.616	3850.08	-447.663	-35.616	114.128	22.7066	0.0706719	0.0252532	0.0585892
1935	1.13022e+06	2.52402e+06	50.971	3041.9	2346.33	-34.4	3809.48	-491.772	-34.4	114.128	22.7061	0.0706479	0.0252138	0.0585378
1936	1.13022e+06	2.52396e+06	51.057	3044.39	2286.42	-34.314	3768.88	-535.882	-34.314	114.128	22.7055	0.0706478	0.0252137	0.0585377
1937	1.13023e+06	2.5239e+06	52.841	3046.87	2226.51	-32.53	3728.28	-579.991	-32.53	114.128	22.705	0.0705825	0.0251064	0.0583977
1938	1.13023e+06	2.52384e+06	53.761	3049.35	2166.61	-31.61	3687.68	-624.101	-31.61	114.128	22.7045	0.0705802	0.0251026	0.0583927
1939	1.13023e+06	2.52378e+06	54.636	3051.84	2106.7	-30.735	3647.09	-668.209	-30.735	114.128	22.7039	0.0705323	0.0250238	0.05829
1940	1.13027e+06	2.52433e+06	50.573	3089.71	2648.36	-34.798	4056.81	-312.036	-34.798	114.129	22.7088	0.0705124	0.0249911	0.0582473
1941	1.13027e+06	2.52427e+06	52.833	3092.19	2588.45	-32.538	4016.21	-356.145	-32.538	114.129	22.7082	0.0704993	0.0249695	0.0582192
1942	1.13027e+06	2.52421e+06	50.82	3094.68	2528.54	-34.551	3975.62	-400.255	-34.551	114.129	22.7077	0.0704615	0.0249075	0.0581383
1943	1.13028e+06	2.52415e+06	49.399	3097.16	2468.64	-35.972	3935.02	-444.365	-35.972	114.129	22.7072	0.0704334	0.0248612	0.0580779
1944	1.13028e+06	2.52409e+06	50.185	3099.64	2408.73	-35.186	3894.42	-488.474	-35.186	114.129	22.7066	0.0704019	0.0248094	0.0580104
1945	1.13028e+06	2.52403e+06	50.971	3102.12	2348.82	-34.4	3853.82	-532.584	-34.4	114.129	22.7061	0.0703939	0.0247964	0.0579934
1946	1.13028e+06	2.52397e+06	53.156	3104.61	2288.92	-32.215	3813.22	-576.694	-32.215	114.129	22.7055	0.0703331	0.0246965	0.0578631
1947	1.13029e+06	2.52391e+06	54.545	3107.09	2229.01	-30.826	3772.62	-620.803	-30.826	114.129	22.705	0.0702938	0.0246318	0.0577787
1948	1.13029e+06	2.52385e+06	55.061	3109.57	2169.1	-30.31	3732.03	-664.912	-30.31	114.129	22.7045	0.0702658	0.0245859	0.0577188
1949	1130292	2.52379e+06	54.954	3112.06	2109.2	-30.417	3691.43	-709.022	-30.417	114.129	22.7039	0.0702629	0.024581	0.0577125
1950	1.13033e+06	2.52433e+06	52.383	3149.93	2650.85	-32.988	4101.15	-352.846	-32.988	114.129	22.7088	0.0702536	0.0245658	0.0576926
1951	1.13033e+06	2.52427e+06	53.059	3152.41	2590.95	-32.312	4060.55	-396.956	-32.312	114.129	22.7082	0.0702285	0.0245244	0.0576387
1952	1.13033e+06	2.52421e+06	50.821	3154.9	2531.04	-34.55	4019.96	-441.066	-34.55	114.129	22.7077	0.0702201	0.0245107	0.0576207
1953	1.13034e+06	2.52415e+06	50.677	3157.38	2471.13	-34.694	3979.36	-485.175	-34.694	114.129	22.7072	0.0702137	0.0245002	0.057607
1954	1.13034e+06	2.52409e+06	51.463	3159.86	2411.23	-33.908	3938.76	-529.286	-33.908	114.129	22.7066	0.0702115	0.0244966	0.0576024
1955	1.13034e+06	2.52403e+06	51.866	3162.35	2351.32	-33.505	3898.16	-573.395	-33.505	114.129	22.7061	0.07017	0.0244284	0.0575134
1956	1.13034e+06	2.52397e+06	55.41	3164.83	2291.41	-29.961	3857.56	-617.505	-29.961	114.129	22.7055	0.0701169	0.0243411	0.0573995
1957	1.13035e+06	2.52391e+06	56.248	3167.31	2231.51	-29.123	3816.97	-661.615	-29.123	114.129	22.705	0.0700937	0.0243029	0.0573498
1958	1.13035e+06	2.52385e+06	56.765	3169.8	2171.6	-28.606	3776.37	-705.725	-28.606	114.129	22.7045	0.0700537	0.0242372	0.057264
1959	1.13035e+06	2.52379e+06	55.806	3172.28	2111.69	-29.565	3735.77	-749.834	-29.565	114.129	22.7039	0.0700312	0.0242001	0.0572157
1960	1.12927e+06	2.52368e+06	55.976	2090.26	2006.76	-29.395	2896.59	-59.0317	-29.395	114.119	22.7034	0.0700077	0.0241616	0.0571655
1961	1.12927e+06	2.52362e+06	52.974	2092.74	1946.86	-32.397	2855.99	-103.138	-32.397	114.119	22.7028	0.0699821	0.0241196	0.0571106
1962	1.12928e+06	2.52356e+06	53.767	2095.22	1886.95	-31.604	2815.39	-147.243	-31.604	114.119	22.7023	0.0699713	0.0241017	0.0570874
1963	1.12928e+06	2.5235e+06	54.52	2097.69	1827.05	-30.851	2774.79	-191.349	-30.851	114.119	22.7018	0.0699195	0.0240166	0.0569763
1964	1.12928e+06	2.52344e+06	55.97	2100.17	1767.14	-29.401	2734.19	-235.455	-29.401	114.119	22.7012	0.0699182	0.0240145	0.0569736
1965	1.12928e+06	2.52338e+06	55.577	2102.65	1707.23	-29.794	2693.59	-279.561	-29.794	114.119	22.7007	0.0698877	0.0239643	0.0569081
1966	1.12929e+06	2.52333e+06	54.74	2105.13	1647.33	-30.631	2652.99	-323.667	-30.631	114.119	22.7002	0.0698768	0.0239464	0.0568848
1967	1.12929e+06	2.52327e+06	52.383	2107.61	1587.42	-32.988	2612.39	-367.772	-32.988	114.119	22.6996	0.0698658	0.0239284	0.0568613
1968	1.12929e+06	2.52321e+06	49.827	2110.09	1527.52	-35.544	2571.78	-411.878	-35.544	114.119	22.6991	0.0698484	0.0238998	0.056824
1969	1.12929e+06	2.52315e+06	53.732	2112.57	1467.61	-31.639	2531.18	-455.984	-31.639	114.119	22.6985	0.0697517	0.0237408	0.0566167
1970	1.12933e+06	2.52369e+06	55.55	2150.58	2009.26	-29.821	2941.01	-99.9161	-29.821	114.119	22.7034	0.0697069	0.0236672	0.0565207
1971	1.12933e+06	2.52363e+06	55.144	2153.06	1949.35	-30.227	2900.41	-144.022	-30.227	114.119	22.7028	0.0696915	0.0236419	0.0564877
1972	1.12934e+06	2.52357e+06	55.387	2155.54	1889.45	-29.984	2859.81	-188.128	-29.984	114.119	22.7023	0.0696837	0.0236291	0.0564709
1973	1.12934e+06	2.52351e+06	54.671	2158.02	1829.54	-30.7	2819.2	-232.234	-30.7	114.119	22.7018	0.0696823	0.0236268	0.056468
1974	1.12934e+06	2.52345e+06	53.8	2160.5	1769.63	-31.571	2778.6	-276.34	-31.571	114.119	22.7012	0.0696625	0.0235942	0.0564254
1975	1.12934e+06	2.52339e+06	53.407	2162.98	1709.73	-31.964	2738	-320.446	-31.964	114.119	22.7007	0.0696391	0.0235557	0.0563753
1976	1.12935e+06	2.52333e+06	51.638	2165.46	1649.82	-33.733	2697.4	-364.553	-33.733	114.119	22.7002	0.0696061	0.0235015	0.0563045
1977	1.12935e+06	2.52327e+06	49.333	2167.93	1589.92	-36.038	2656.8	-408.658	-36.038	114.119	22.6996	0.0695912	0.023477	0.0562726
1978	1.12935e+06	2.52321e+06	48.654	2170.41	1530.01	-36.717	2616.2	-452.764	-36.717	114.119	22.6991	0.0695788	0.0234566	0.056246
1979	1.12935e+06	2.52315e+06	53.092	2172.89	1470.11	-32.279	2575.6	-496.87	-32.279	114.119	22.6985	0.0695743	0.0234492	0.0562363
1980	1.12939e+06	2.52369e+06	54.93	2210.8	2011.75	-30.441	2985.35	-140.73	-30.441	114.12	22.7034	0.0695585	0.0234233	0.0562026
1981	1.12939e+06	2.52363e+06	55.933	2213.28	1951.85	-29.438	2944.75	-184.837	-29.438	114.12	22.7028	0.0694891	0.0233091	0.0560537
1982	1.1294e+06	2.52357e+06	55.652	2215.76	1891.94	-29.719	2904.14	-228.943	-29.719	114.12	22.7023	0.0694881	0.0233076	0.0560517
1983	1.1294e+06	2.52351e+06	54.671	2218.24	1832.03	-30.7	2863.54	-273.05	-30.7	114.12	22.7018	0.0694807	0.0232955	0.0560359
1984	1.1294e+06	2.52345e+06	53.1	2220.72	1772.13	-32.271	2822.94	-317.156	-32.271	114.12	22.7012	0.0694667	0.0232724	0.0560058
1985	1.1294e+06	2.52339e+06	52.057	2223.2	1712.22	-33.314	2782.34	-361.262	-33.314	114.12	22.7007	0.0694628	0.023266	0.0559974
1986	1.12941e+06	2.52333e+06	50.446	2225.68	1652.32	-34.925	2741.74	-405.368	-34.925	114.12	22.7002	0.0694511	0.0232468	0.0559723
1987	1.12941e+06	2.52327e+06	50.481	2228.16	1592.41	-34.89	2701.14	-449.474	-34.89	114.12	22.6996	0.0694395	0.0232276	0.0559473
1988	1.12941e+06	2.52321e+06	50.307	2230.64	1532.5	-35.064	2660.54	-493.58	-35.064	114.12	22.6991	0.0694315	0.0232145	0.0559303
1989	1.12941e+06	2.52315e+06	53.391	2233.11	1472.6	-31.98	2619.94	-537.686	-31.98	114.12	22.6985	0.0693101	0.023015	0.05567
1990	1.12945e+06	2.52369e+06	55.152	2271.03	2014.24	-30.219	3029.69	-181.546	-30.219	114.121	22.7034	0.0693042	0.0230053	0.0556574
1991	1.12945e+06	2.52363e+06	55.383	2273.51	1954.34	-29.988	2989.08	-225.652	-29.988	114.121	22.7028	0.0692516	0.0229189	0.0555447
1992	1.12946e+06	2.52357e+06	55.348	2275.99	1894.43	-30.023	2948.48	-269.759	-30.023	114.121	22.7023	0.0692493	0.022915	0.0555397
1993	1.12946e+06	2.52351e+06	54.498	2278.46	1834.53	-30.873	2907.88	-313.865	-30.873	114.121	22.7018	0.0692452	0.0229084	0.055531
1994	1.12946e+06	2.52345e+06	52.926	2280.94	1774.62	-32.445	2867.28	-357.971	-32.445	114.121	22.7012	0.0692268	0.0228781	0.0554915
1995	1.12946e+06	2.52339e+06	51.354	2283.42	1714.71	-34.017	2826.68	-402.077	-34.017	114.121	22.7007	0.0691823	0.0228049	0.0553961
1996	1.12947e+06	2.52333e+06	51.607	2285.9	1654.81	-33.764	2786.08	-446.184	-33.764	114.121	22.7002	0.0691381	0.0227324	0.0553014
1997	1.12947e+06	2.52327e+06	53.237	2288.38	1594.9	-32.134	2745.48	-490.29	-32.134	114.121	22.6996	0.0691363	0.0227293	0.0552975
1998	1.12947e+06	2.52321e+06	55.116	2290.86	1534.99	-30.255	2704.88	-534.397	-30.255	114.121	22.6991	0.0691354	0.0227279	0.0552956
1999	1.12947e+06	2.52315e+06	54.33	2293.34	1475.09	-31.041	2664.28	-578.503	-31.041	114.121	22.6985	0.0691143	0.0226933	0.0552504
[truncated: 706 more rows]
